# Supplementary material for: 3β-Hydroxy-28-norolea-12,17-dien-11-one
Source: Acta Crystallogr Sect E Struct Rep Online. 2014 Jul 2;70(Pt 8):o842. doi: 10.1107/S1600536814014998 (PMC4158528; doi:10.1107/S1600536814014998)
Supplement: Supplementary file 1 [file e-70-0o842-sup1.cif]

##############################################################################
#                                                                            #
# This CIF contains the data in a paper accepted for publication in          #
# Acta Crystallographica Section E. It conforms to the requirements of       #
# Notes for Authors for Acta Crystallographica Section E, and has been       #
# peer reviewed under the auspices of the IUCr Commission on Journals.       #
#                                                                            #
# Full details of the Crystallographic Information File format               #
# are given in the paper "The Crystallographic Information File (CIF):       #
# a New Standard Archive File for Crystallography" by S. R. Hall, F. H.      #
# Allen and I. D. Brown [Acta Cryst. (1991), A47, 655-685].                  #
#                                                                            #
# The current version of the core CIF dictionary is obtainable from          #
# ftp://ftp.iucr.org/pub/cif_core.dic.                                       #
#                                                                            #
# Software is freely available for graphical display of the structure(s)     #
# in this CIF. For information consult the CIF software page                 #
# http://www.iucr.org/resources/cif/software.                                #
#                                                                            #
# This file may be used for bona fide research purposes within the           #
# scientific community so long as proper attribution is given to the journal # 
# article from which it was obtained.                                        #
#                                                                            #
##############################################################################
data_global
_audit_creation_method     'manual edited SHELXL-97 .cif file'
_journal_date_recd_electronic     2013-12-19
_journal_date_accepted     2014-06-25
_journal_name_full     'Acta Crystallographica, Section E'
_journal_year     2014
_journal_volume     70
_journal_issue      8
_journal_page_first     o842
_journal_page_last     o842
_journal_paper_category     QO
_journal_paper_doi     10.1107/S1600536814014998
_journal_coeditor_code     FY2111
_publ_contact_author_name     'Ferdinand Belaj'
_publ_contact_author_address
;
Institute of Chemistry,
Karl-Franzens University Graz,
Schubertstrasse 1,
A-8010 Graz,
Austria
;
_publ_contact_author_email     'ferdinand.belaj@uni-graz.at'
_publ_contact_author_fax     '43(316)3809835'
_publ_contact_author_phone     '43(316)3805288'
_publ_section_title
;
3\b-Hydroxy-28-norolea-12,17-dien-11-one
;
loop_
    _publ_author_name
    _publ_author_address
    'Werner Seebacher'
; Institute of Pharmaceutical Sciences, Department of Pharmaceutical Chemistry,
  Karl-Franzens University Graz,
  Schubertstrasse 1,
  A-8010 Graz,
  Austria
;
    'Robert Weis'
; Institute of Pharmaceutical Sciences, Department of Pharmaceutical Chemistry,
  Karl-Franzens University Graz,
  Schubertstrasse 1,
  A-8010 Graz,
  Austria
;
    'Johanna Faist'
; Institute of Pharmaceutical Sciences, Department of Pharmaceutical Chemistry,
  Karl-Franzens University Graz,
  Schubertstrasse 1,
  A-8010 Graz,
  Austria
;
    'Robert Saf'
; Institute of Chemical Technology of Organic Materials,
  Erzherzog-Johann University,
  Stremayrgasse 26/1,
  A-8010 Graz,
  Austria
;
    'Ferdinand Belaj'
; Institute of Chemistry,
  Karl-Franzens University Graz,
  Schubertstrasse 1,
  A-8010 Graz,
  Austria
;
data_I
_database_code_depnum_ccdc_archive 'CCDC 1010257'
_chemical_name_systematic
;
3\b-Hydroxy-28-norolea-12,17-dien-11-one
;
_chemical_name_common
;
;
_chemical_formula_moiety     'C29 H44 O2'
_chemical_formula_sum     'C29 H44 O2'
_chemical_formula_iupac     'C29 H44 O2'
_chemical_formula_weight     424.64
_chemical_melting_point_gt     470
_chemical_melting_point_lt     473
_symmetry_cell_setting     monoclinic
_symmetry_space_group_name_H-M     'P 21'
_symmetry_space_group_name_Hall     'P 2yb'
loop_
    _symmetry_equiv_pos_as_xyz
    'x, y, z'
    '-x, y+1/2, -z'
_cell_length_a     12.2678(5)
_cell_length_b     16.0544(6)
_cell_length_c     12.9903(5)
_cell_angle_alpha     90.00
_cell_angle_beta     104.448(2)
_cell_angle_gamma     90.00
_cell_volume     2477.55(17)
_cell_formula_units_Z     4
_cell_measurement_reflns_used     7273
_cell_measurement_theta_min     2.54
_cell_measurement_theta_max     26.43
_cell_measurement_temperature     100(2)
_exptl_crystal_description     'block'
_exptl_crystal_colour     'pale yellow'
_exptl_crystal_size_max     0.38
_exptl_crystal_size_mid     0.35
_exptl_crystal_size_min     0.27
_exptl_crystal_density_diffrn     1.138
_exptl_crystal_density_meas     ?
_exptl_crystal_density_method     'not measured'
_exptl_crystal_F_000     936
_exptl_absorpt_coefficient_mu     0.069
_exptl_absorpt_correction_type     multi-scan
_exptl_absorpt_process_details     '(SADABS; Bruker, 2010)'
_exptl_absorpt_correction_T_min     0.5376
_exptl_absorpt_correction_T_max     0.7454
_exptl_special_details     ?
_diffrn_ambient_temperature     100(2)
_diffrn_radiation_type     'MoK\a'
_diffrn_radiation_wavelength     0.71073
_diffrn_radiation_source     'fine-focus sealed tube'
_diffrn_radiation_monochromator     'graphite'
_diffrn_measurement_device_type     'Bruker APEXII CCD'
_diffrn_measurement_method     '\f and \w scans'
_diffrn_detector_area_resol_mean     ?
_diffrn_reflns_number     15485
_diffrn_reflns_av_R_equivalents     0.0314
_diffrn_reflns_av_sigmaI/netI     0.0360
_diffrn_reflns_theta_min     2.41
_diffrn_reflns_theta_max     26.50
_diffrn_reflns_theta_full     26.50
_diffrn_measured_fraction_theta_max     0.993
_diffrn_measured_fraction_theta_full     0.993
_diffrn_reflns_limit_h_min     -15
_diffrn_reflns_limit_h_max     15
_diffrn_reflns_limit_k_min     -19
_diffrn_reflns_limit_k_max     20
_diffrn_reflns_limit_l_min     -16
_diffrn_reflns_limit_l_max     14
_diffrn_standards_number     0
_diffrn_standards_interval_count     ?
_diffrn_standards_decay_%     ?
_refine_special_details
;
Refinement of <i>F</i>^2^ against ALL reflections. The weighted <i>R</i>-factor
<i>wR</i> and goodness of fit <i>S</i> are based on <i>F</i>^2^, conventional
<i>R</i>-factors <i>R</i> are based on <i>F</i>, with <i>F</i> set to zero for
negative <i>F</i>^2^. The threshold expression of <i>F</i>^2^ >
\s(<i>F</i>^2^) is used only for calculating <i>R</i>-factors(gt) <i>etc</i>.
and is not relevant to the choice of reflections for refinement.
<i>R</i>-factors based on <i>F</i>^2^ are statistically about twice as large
as those based on <i>F</i>, and <i>R</i>- factors based on ALL data will be
even larger.
;
_reflns_number_total     5293
_reflns_number_gt     4654
_reflns_threshold_expression     I>2sigma(I)
_refine_ls_structure_factor_coef     Fsqd
_refine_ls_matrix_type     full
_refine_ls_R_factor_all     0.0474
_refine_ls_R_factor_gt     0.0378
_refine_ls_wR_factor_gt     0.0948
_refine_ls_wR_factor_ref     0.1025
_refine_ls_goodness_of_fit_ref     1.035
_refine_ls_restrained_S_all     1.032
_refine_ls_number_reflns     5293
_refine_ls_number_parameters     685
_refine_ls_number_restraints     31
_refine_ls_hydrogen_treatment     mixed
_refine_ls_weighting_scheme     calc
_refine_ls_weighting_details
         'calc w=1/[\s^2^(Fo^2^)+(0.0597P)^2^+0.4012P] where P=(Fo^2^+2Fc^2^)/3'
_atom_sites_solution_hydrogens     geom
_atom_sites_solution_primary     direct
_atom_sites_solution_secondary     difmap
_refine_ls_shift/su_max     0.001
_refine_ls_shift/su_mean     0.000
_refine_diff_density_max     0.222
_refine_diff_density_min     -0.176
_refine_ls_extinction_method     none
_refine_ls_extinction_coef     ?
_refine_ls_abs_structure_details     ?
loop_
    _atom_type_symbol
    _atom_type_description
    _atom_type_scat_dispersion_real
    _atom_type_scat_dispersion_imag
    _atom_type_scat_source
    'C' 'C' 0.0033 0.0016
                         'International Tables Vol C Tables 4.2.6.8 and 6.1.1.4'
    'H' 'H' 0.0000 0.0000
                         'International Tables Vol C Tables 4.2.6.8 and 6.1.1.4'
    'O' 'O' 0.0106 0.0060
                         'International Tables Vol C Tables 4.2.6.8 and 6.1.1.4'
_computing_data_collection     'APEX2 (Bruker, 2010)'
_computing_cell_refinement     'SAINT (Bruker, 2010)'
_computing_data_reduction     'SAINT (Bruker, 2010)'
_computing_structure_solution     'SHELXS97 (Sheldrick, 2008)'
_computing_structure_refinement     'SHELXL97 (Sheldrick, 2008)'
_computing_molecular_graphics     'modified ORTEP (Johnson, 1965)'
_computing_publication_material     'SHELXL97 (Sheldrick, 2008)'
loop_
    _atom_site_type_symbol
    _atom_site_label
    _atom_site_fract_x
    _atom_site_fract_y
    _atom_site_fract_z
    _atom_site_U_iso_or_equiv
    _atom_site_adp_type
    _atom_site_calc_flag
    _atom_site_refinement_flags
    _atom_site_occupancy
    _atom_site_symmetry_multiplicity
    _atom_site_disorder_assembly
    _atom_site_disorder_group
    C C1 0.56673(19) 0.70580(14) 0.9397(2) 0.0220(5) Uani d . 1 1 . .
    H H11 0.5212 0.7438 0.9722 0.021(5) Uiso calc R 1 1 . .
    H H12 0.5384 0.7097 0.8615 0.021(5) Uiso calc R 1 1 . .
    C C2 0.5519(2) 0.61639(15) 0.9748(2) 0.0252(5) Uani d . 1 1 . .
    H H21 0.5742 0.6135 1.0534 0.029(5) Uiso calc R 1 1 . .
    H H22 0.4714 0.6007 0.9511 0.029(5) Uiso calc R 1 1 . .
    C C3 0.6218(2) 0.55456(15) 0.9297(2) 0.0254(5) Uani d . 1 1 . .
    H H31 0.5922 0.5534 0.8507 0.020(3) Uiso calc R 1 1 . .
    O O3 0.61486(16) 0.47186(12) 0.96916(18) 0.0397(5) Uani d D 1 1 . .
    H H3 0.5463(8) 0.460(2) 0.960(3) 0.063(8) Uiso d D 1 1 . .
    C C4 0.74744(19) 0.57634(14) 0.95482(19) 0.0208(5) Uani d . 1 1 . .
    C C5 0.75942(18) 0.66913(14) 0.92399(18) 0.0177(4) Uani d . 1 1 . .
    H H5 0.7260 0.6715 0.8455 0.020(3) Uiso calc R 1 1 . .
    C C6 0.88191(19) 0.69683(15) 0.9390(2) 0.0226(5) Uani d . 1 1 . .
    H H61 0.9164 0.7073 1.0153 0.030(5) Uiso calc R 1 1 . .
    H H62 0.9253 0.6522 0.9147 0.030(5) Uiso calc R 1 1 . .
    C C7 0.88569(19) 0.77608(14) 0.8752(2) 0.0232(5) Uani d . 1 1 . .
    H H71 0.8529 0.7643 0.7990 0.029(5) Uiso calc R 1 1 . .
    H H72 0.9652 0.7924 0.8836 0.029(5) Uiso calc R 1 1 . .
    C C8 0.82157(17) 0.84966(14) 0.90925(19) 0.0197(5) Uani d . 1 1 . .
    C C9 0.70127(17) 0.81911(13) 0.91449(18) 0.0172(4) Uani d . 1 1 . .
    H H9 0.6611 0.8087 0.8386 0.020(3) Uiso calc R 1 1 . .
    C C10 0.69188(18) 0.73431(14) 0.97192(17) 0.0179(4) Uani d . 1 1 . .
    C C11 0.63892(18) 0.89211(15) 0.94712(18) 0.0205(5) Uani d . 1 1 . .
    O O11 0.57411(14) 0.88509(11) 1.00575(15) 0.0282(4) Uani d . 1 1 . .
    C C12 0.65632(19) 0.97442(14) 0.90521(18) 0.0209(5) Uani d . 1 1 . .
    H H121 0.6089 1.0185 0.9163 0.020(3) Uiso calc R 1 1 . .
    C C13 0.73478(18) 0.99204(14) 0.85198(18) 0.0196(5) Uani d . 1 1 . .
    C C14 0.80878(18) 0.92267(14) 0.82496(19) 0.0199(5) Uani d . 1 1 . .
    C C15 0.92351(19) 0.96124(15) 0.8247(2) 0.0259(5) Uani d . 1 1 . .
    H H151 0.9596 0.9824 0.8967 0.026(5) Uiso calc R 1 1 . .
    H H152 0.9729 0.9177 0.8068 0.026(5) Uiso calc R 1 1 . .
    C C16 0.9116(2) 1.03230(15) 0.7450(2) 0.0285(6) Uani d . 1 1 . .
    H H161 0.9854 1.0601 0.7537 0.036(6) Uiso calc R 1 1 . .
    H H162 0.8888 1.0095 0.6720 0.036(6) Uiso calc R 1 1 . .
    C C17 0.8259(2) 1.09517(15) 0.7596(2) 0.0269(5) Uani d . 1 1 . .
    C C18 0.74776(19) 1.07751(14) 0.81372(19) 0.0221(5) Uani d . 1 1 . .
    C C19 0.6686(2) 1.14449(14) 0.8350(2) 0.0246(5) Uani d . 1 1 . .
    H H191 0.6638 1.1395 0.9097 0.039(6) Uiso calc R 1 1 . .
    H H192 0.5925 1.1339 0.7889 0.039(6) Uiso calc R 1 1 . .
    C C20 0.7025(2) 1.23423(15) 0.8162(2) 0.0295(6) Uani d . 1 1 . .
    C C21 0.7361(2) 1.23658(17) 0.7106(2) 0.0355(6) Uani d . 1 1 . .
    H H211 0.7563 1.2944 0.6963 0.051(7) Uiso calc R 1 1 . .
    H H212 0.6708 1.2197 0.6526 0.051(7) Uiso calc R 1 1 . .
    C C22 0.8354(2) 1.17911(17) 0.7106(2) 0.0366(6) Uani d . 1 1 . .
    H H221 0.8407 1.1710 0.6365 0.048(6) Uiso calc R 1 1 . .
    H H222 0.9057 1.2064 0.7504 0.048(6) Uiso calc R 1 1 . .
    C C23 0.8009(2) 0.51984(15) 0.8847(2) 0.0280(5) Uani d . 1 1 . .
    H H231 0.8830 0.5251 0.9068 0.038(5) Uiso calc R 1 1 . .
    H H232 0.7740 0.5367 0.8102 0.038(5) Uiso calc R 1 1 . .
    H H233 0.7796 0.4618 0.8926 0.038(5) Uiso calc R 1 1 . .
    C C24 0.8059(2) 0.55615(17) 1.0711(2) 0.0301(6) Uani d . 1 1 . .
    H H241 0.8103 0.4956 1.0808 0.038(5) Uiso calc R 1 1 . .
    H H242 0.7626 0.5802 1.1178 0.038(5) Uiso calc R 1 1 . .
    H H243 0.8820 0.5797 1.0888 0.038(5) Uiso calc R 1 1 . .
    C C25 0.7305(2) 0.74225(15) 1.09450(19) 0.0255(5) Uani d . 1 1 . .
    H H251 0.7163 0.7991 1.1155 0.031(4) Uiso calc R 1 1 . .
    H H252 0.8111 0.7300 1.1183 0.031(4) Uiso calc R 1 1 . .
    H H253 0.6884 0.7027 1.1272 0.031(4) Uiso calc R 1 1 . .
    C C26 0.8895(2) 0.88082(16) 1.0190(2) 0.0270(5) Uani d . 1 1 . .
    H H261 0.8883 0.8383 1.0729 0.039(5) Uiso calc R 1 1 . .
    H H262 0.8558 0.9324 1.0371 0.039(5) Uiso calc R 1 1 . .
    H H263 0.9674 0.8915 1.0165 0.039(5) Uiso calc R 1 1 . .
    C C27 0.75315(19) 0.89320(15) 0.71071(19) 0.0222(5) Uani d . 1 1 . .
    H H271 0.6876 0.8585 0.7113 0.030(4) Uiso calc R 1 1 . .
    H H272 0.8075 0.8606 0.6834 0.030(4) Uiso calc R 1 1 . .
    H H273 0.7291 0.9417 0.6649 0.030(4) Uiso calc R 1 1 . .
    C C29 0.6023(2) 1.29271(16) 0.8107(2) 0.0344(6) Uani d . 1 1 . .
    H H291 0.6256 1.3504 0.8035 0.039(5) Uiso calc R 1 1 . .
    H H292 0.5763 1.2871 0.8758 0.039(5) Uiso calc R 1 1 . .
    H H293 0.5410 1.2780 0.7492 0.039(5) Uiso calc R 1 1 . .
    C C30 0.8008(3) 1.26177(18) 0.9081(3) 0.0438(8) Uani d . 1 1 . .
    H H301 0.8598 1.2191 0.9209 0.051(5) Uiso calc R 1 1 . .
    H H302 0.7740 1.2694 0.9725 0.051(5) Uiso calc R 1 1 . .
    H H303 0.8315 1.3145 0.8897 0.051(5) Uiso calc R 1 1 . .
    C C31 0.3809(2) 0.97248(14) 0.43848(19) 0.0227(5) Uani d . 1 1 . .
    H H311 0.4442 0.9347 0.4366 0.029(5) Uiso calc R 1 1 . .
    H H312 0.3126 0.9506 0.3881 0.029(5) Uiso calc R 1 1 . .
    C C32 0.4067(2) 1.05953(15) 0.40242(19) 0.0243(5) Uani d . 1 1 . .
    H H321 0.4782 1.0797 0.4495 0.030(5) Uiso calc R 1 1 . .
    H H322 0.4168 1.0562 0.3292 0.030(5) Uiso calc R 1 1 . .
    C C33 0.3134(2) 1.12142(14) 0.40473(19) 0.0232(5) Uani d . 1 1 . .
    H H331 0.2435 1.0986 0.3559 0.031(4) Uiso calc R 1 1 . .
    O O33 0.33349(16) 1.19994(10) 0.36145(14) 0.0300(4) Uani d D 1 1 . .
    H H33 0.387(2) 1.225(2) 0.402(2) 0.063(8) Uiso d D 1 1 . .
    C C34 0.28831(19) 1.12850(14) 0.51480(19) 0.0204(5) Uani d . 1 1 . .
    C C35 0.26916(17) 1.03865(13) 0.55319(18) 0.0181(4) Uani d . 1 1 . .
    H H35 0.2014 1.0179 0.4994 0.031(4) Uiso calc R 1 1 . .
    C C36 0.2348(2) 1.03607(14) 0.65826(19) 0.0228(5) Uani d . 1 1 . .
    H H361 0.3018 1.0450 0.7180 0.031(5) Uiso calc R 1 1 . .
    H H362 0.1802 1.0812 0.6598 0.031(5) Uiso calc R 1 1 . .
    C C37 0.1818(2) 0.95215(15) 0.6708(2) 0.0228(5) Uani d . 1 1 . .
    H H371 0.1132 0.9451 0.6123 0.033(5) Uiso calc R 1 1 . .
    H H372 0.1585 0.9520 0.7385 0.033(5) Uiso calc R 1 1 . .
    C C38 0.26091(18) 0.87747(14) 0.67029(18) 0.0196(5) Uani d . 1 1 . .
    C C39 0.31363(17) 0.88578(14) 0.57250(17) 0.0176(4) Uani d . 1 1 . .
    H H39 0.2492 0.8762 0.5092 0.031(4) Uiso calc R 1 1 . .
    C C40 0.36224(17) 0.97260(14) 0.55178(17) 0.0174(4) Uani d . 1 1 . .
    C C41 0.39175(19) 0.81162(14) 0.57326(19) 0.0222(5) Uani d . 1 1 . .
    O O41 0.48323(14) 0.81579(10) 0.55101(15) 0.0273(4) Uani d . 1 1 . .
    C C42 0.3518(2) 0.73038(15) 0.6013(2) 0.0329(6) Uani d . 1 1 A .
    H H421 0.3924 0.6822 0.5903 0.031(4) Uiso calc R 1 1 . .
    C C43 0.2621(2) 0.71939(15) 0.6414(2) 0.0306(6) Uani d U 1 1 . .
    C C44 0.1919(2) 0.79335(15) 0.6609(2) 0.0251(5) Uani d U 1 1 A .
    C C45 0.161(2) 0.7699(11) 0.764(2) 0.032(2) Uani d PDU 0.557(4) 1 A 1
    H H451 0.2311 0.7597 0.8192 0.036(6) Uiso calc PR 0.557(4) 1 A 1
    H H452 0.1229 0.8183 0.7872 0.036(6) Uiso calc PR 0.557(4) 1 A 1
    C C46 0.0848(17) 0.6943(10) 0.758(2) 0.0439(19) Uani d PDU 0.557(4) 1 A 1
    H H461 0.0180 0.6975 0.6974 0.036(6) Uiso calc PR 0.557(4) 1 A 1
    H H462 0.0603 0.6869 0.8250 0.036(6) Uiso calc PR 0.557(4) 1 A 1
    C C47 0.1661(7) 0.6252(6) 0.7437(7) 0.0365(18) Uani d PDU 0.557(4) 1 A 1
    C C48 0.2400(7) 0.6352(6) 0.6817(7) 0.0259(16) Uani d PU 0.557(4) 1 A 1
    C C49 0.3009(5) 0.5626(4) 0.6522(5) 0.0278(12) Uani d PU 0.557(4) 1 A 1
    H H491 0.3782 0.5622 0.6989 0.062(7) Uiso calc PR 0.557(4) 1 A 1
    H H492 0.3073 0.5707 0.5784 0.062(7) Uiso calc PR 0.557(4) 1 A 1
    C C50 0.247(2) 0.476(3) 0.6595(16) 0.0299(9) Uani d PDU 0.557(4) 1 A 1
    C C51 0.2104(4) 0.4726(3) 0.7625(4) 0.0316(11) Uani d PU 0.557(4) 1 A 1
    H H511 0.1750 0.4179 0.7676 0.062(7) Uiso calc PR 0.557(4) 1 A 1
    H H512 0.2776 0.4772 0.8230 0.062(7) Uiso calc PR 0.557(4) 1 A 1
    C C52 0.1282(6) 0.5408(4) 0.7713(6) 0.0375(14) Uani d PU 0.557(4) 1 A 1
    H H521 0.0539 0.5280 0.7232 0.062(7) Uiso calc PR 0.557(4) 1 A 1
    H H522 0.1191 0.5422 0.8449 0.062(7) Uiso calc PR 0.557(4) 1 A 1
    C C53 0.1790(2) 1.17875(16) 0.5008(2) 0.0306(6) Uani d . 1 1 . .
    H H531 0.1842 1.2300 0.4615 0.033(4) Uiso calc R 1 1 . .
    H H532 0.1676 1.1928 0.5708 0.033(4) Uiso calc R 1 1 . .
    H H533 0.1153 1.1454 0.4613 0.033(4) Uiso calc R 1 1 . .
    C C54 0.3818(2) 1.17710(15) 0.5922(2) 0.0249(5) Uani d . 1 1 . .
    H H541 0.3797 1.2356 0.5701 0.036(4) Uiso calc R 1 1 . .
    H H542 0.4551 1.1531 0.5919 0.036(4) Uiso calc R 1 1 . .
    H H543 0.3703 1.1737 0.6641 0.036(4) Uiso calc R 1 1 . .
    C C55 0.47564(18) 0.99181(15) 0.6325(2) 0.0237(5) Uani d . 1 1 . .
    H H551 0.5144 0.9395 0.6576 0.029(4) Uiso calc R 1 1 . .
    H H552 0.4614 1.0225 0.6931 0.029(4) Uiso calc R 1 1 . .
    H H553 0.5228 1.0256 0.5980 0.029(4) Uiso calc R 1 1 . .
    C C56 0.3544(2) 0.87866(16) 0.77538(19) 0.0287(5) Uani d . 1 1 . .
    H H561 0.4030 0.9272 0.7761 0.041(5) Uiso calc R 1 1 . .
    H H562 0.3993 0.8276 0.7809 0.041(5) Uiso calc R 1 1 . .
    H H563 0.3199 0.8819 0.8357 0.041(5) Uiso calc R 1 1 . .
    C C57 0.0847(2) 0.79513(17) 0.5679(2) 0.0371(7) Uani d . 1 1 . .
    H H571 0.0564 0.7383 0.5521 0.047(5) Uiso calc R 1 1 A .
    H H572 0.1029 0.8191 0.5048 0.047(5) Uiso calc R 1 1 . .
    H H573 0.0269 0.8292 0.5878 0.047(5) Uiso calc R 1 1 . .
    C C59 0.1462(6) 0.4640(4) 0.5643(5) 0.0533(17) Uani d PDU 0.557(4) 1 A 1
    H H591 0.1723 0.4599 0.4991 0.066(6) Uiso calc PR 0.557(4) 1 A 1
    H H592 0.0950 0.5116 0.5589 0.066(6) Uiso calc PR 0.557(4) 1 A 1
    H H593 0.1064 0.4128 0.5739 0.066(6) Uiso calc PR 0.557(4) 1 A 1
    C C60 0.3364(7) 0.4090(4) 0.6623(8) 0.057(2) Uani d PDU 0.557(4) 1 A 1
    H H601 0.4007 0.4188 0.7231 0.066(6) Uiso calc PR 0.557(4) 1 A 1
    H H602 0.3615 0.4111 0.5964 0.066(6) Uiso calc PR 0.557(4) 1 A 1
    H H603 0.3040 0.3541 0.6692 0.066(6) Uiso calc PR 0.557(4) 1 A 1
    C C75 0.151(3) 0.7840(15) 0.765(3) 0.032(2) Uani d PDU 0.443(4) 1 A 2
    H H751 0.2144 0.7912 0.8284 0.036(6) Uiso calc PR 0.443(4) 1 A 2
    H H752 0.0929 0.8266 0.7675 0.036(6) Uiso calc PR 0.443(4) 1 A 2
    C C76 0.101(2) 0.6971(13) 0.764(3) 0.0439(19) Uani d PDU 0.443(4) 1 A 2
    H H761 0.0183 0.7037 0.7393 0.036(6) Uiso calc PR 0.443(4) 1 A 2
    H H762 0.1167 0.6789 0.8390 0.036(6) Uiso calc PR 0.443(4) 1 A 2
    C C77 0.1322(8) 0.6236(7) 0.7014(8) 0.0305(19) Uani d PDU 0.443(4) 1 A 2
    C C78 0.2109(9) 0.6345(8) 0.6472(7) 0.0195(16) Uani d PU 0.443(4) 1 A 2
    C C79 0.2649(7) 0.5606(5) 0.6046(6) 0.0277(15) Uani d PU 0.443(4) 1 A 2
    H H791 0.2351 0.5579 0.5265 0.062(7) Uiso calc PR 0.443(4) 1 A 2
    H H792 0.3471 0.5700 0.6195 0.062(7) Uiso calc PR 0.443(4) 1 A 2
    C C80 0.243(3) 0.478(4) 0.653(2) 0.0299(9) Uani d PDU 0.443(4) 1 A 2
    C C81 0.1184(6) 0.4708(4) 0.6487(6) 0.0394(15) Uani d PU 0.443(4) 1 A 2
    H H811 0.0737 0.4752 0.5741 0.062(7) Uiso calc PR 0.443(4) 1 A 2
    H H812 0.1029 0.4158 0.6764 0.062(7) Uiso calc PR 0.443(4) 1 A 2
    C C82 0.0838(7) 0.5386(5) 0.7140(8) 0.0408(18) Uani d PU 0.443(4) 1 A 2
    H H821 0.1072 0.5225 0.7899 0.062(7) Uiso calc PR 0.443(4) 1 A 2
    H H822 0.0006 0.5427 0.6941 0.062(7) Uiso calc PR 0.443(4) 1 A 2
    C C89 0.2759(8) 0.4065(4) 0.5871(8) 0.051(2) Uani d PDU 0.443(4) 1 A 2
    H H891 0.2724 0.3533 0.6232 0.066(6) Uiso calc PR 0.443(4) 1 A 2
    H H892 0.3525 0.4155 0.5796 0.066(6) Uiso calc PR 0.443(4) 1 A 2
    H H893 0.2234 0.4053 0.5165 0.066(6) Uiso calc PR 0.443(4) 1 A 2
    C C90 0.3167(7) 0.4700(5) 0.7668(6) 0.0491(19) Uani d PDU 0.443(4) 1 A 2
    H H901 0.3058 0.5193 0.8076 0.066(6) Uiso calc PR 0.443(4) 1 A 2
    H H902 0.3961 0.4660 0.7655 0.066(6) Uiso calc PR 0.443(4) 1 A 2
    H H903 0.2951 0.4200 0.8001 0.066(6) Uiso calc PR 0.443(4) 1 A 2
loop_
    _atom_site_aniso_label
    _atom_site_aniso_U_11
    _atom_site_aniso_U_22
    _atom_site_aniso_U_33
    _atom_site_aniso_U_12
    _atom_site_aniso_U_13
    _atom_site_aniso_U_23
    C1 0.0153(11) 0.0214(11) 0.0293(13) 0.0018(9) 0.0057(9) 0.0022(9)
    C2 0.0197(11) 0.0241(12) 0.0332(14) -0.0016(10) 0.0091(10) 0.0048(10)
    C3 0.0245(12) 0.0204(11) 0.0318(13) -0.0014(10) 0.0078(10) 0.0043(10)
    O3 0.0298(10) 0.0244(10) 0.0685(14) -0.0020(8) 0.0190(10) 0.0115(9)
    C4 0.0209(11) 0.0174(11) 0.0254(12) 0.0030(9) 0.0082(9) 0.0060(9)
    C5 0.0149(10) 0.0173(10) 0.0209(11) 0.0022(8) 0.0047(8) 0.0017(9)
    C6 0.0134(10) 0.0214(11) 0.0322(13) 0.0043(9) 0.0043(9) 0.0041(10)
    C7 0.0134(10) 0.0218(11) 0.0355(14) 0.0013(9) 0.0079(9) 0.0013(10)
    C8 0.0093(9) 0.0196(11) 0.0275(12) -0.0006(8) -0.0004(9) -0.0018(9)
    C9 0.0128(10) 0.0169(10) 0.0202(11) 0.0005(8) 0.0011(8) -0.0012(8)
    C10 0.0143(10) 0.0188(10) 0.0199(11) 0.0015(8) 0.0032(8) 0.0011(9)
    C11 0.0160(10) 0.0206(11) 0.0240(11) 0.0010(9) 0.0032(9) -0.0016(9)
    O11 0.0253(8) 0.0237(8) 0.0396(10) 0.0047(7) 0.0159(8) 0.0006(8)
    C12 0.0195(10) 0.0174(11) 0.0247(12) 0.0038(9) 0.0034(9) -0.0018(9)
    C13 0.0146(10) 0.0182(11) 0.0220(11) -0.0013(9) -0.0028(8) -0.0017(9)
    C14 0.0128(10) 0.0187(10) 0.0268(12) -0.0003(9) 0.0026(9) -0.0039(9)
    C15 0.0140(10) 0.0244(12) 0.0374(14) -0.0017(9) 0.0032(10) 0.0043(11)
    C16 0.0188(11) 0.0237(12) 0.0418(15) -0.0028(10) 0.0055(10) 0.0049(11)
    C17 0.0222(12) 0.0209(11) 0.0352(14) -0.0024(10) 0.0025(10) 0.0011(10)
    C18 0.0190(11) 0.0176(11) 0.0258(12) -0.0023(9) -0.0017(9) -0.0021(9)
    C19 0.0226(11) 0.0186(11) 0.0295(13) -0.0001(9) 0.0007(10) -0.0021(10)
    C20 0.0239(12) 0.0182(11) 0.0395(15) -0.0006(10) -0.0051(11) -0.0029(10)
    C21 0.0318(14) 0.0232(13) 0.0480(17) -0.0018(11) 0.0033(12) 0.0082(12)
    C22 0.0328(14) 0.0273(13) 0.0506(18) -0.0017(12) 0.0119(13) 0.0079(12)
    C23 0.0313(13) 0.0181(11) 0.0371(15) 0.0031(10) 0.0131(11) 0.0030(10)
    C24 0.0280(12) 0.0301(13) 0.0323(14) 0.0075(11) 0.0080(10) 0.0108(11)
    C25 0.0252(12) 0.0266(12) 0.0239(12) 0.0048(10) 0.0047(10) -0.0015(10)
    C26 0.0195(11) 0.0234(12) 0.0322(13) -0.0024(10) -0.0043(10) -0.0002(10)
    C27 0.0194(11) 0.0206(11) 0.0267(12) 0.0009(9) 0.0057(9) -0.0020(9)
    C29 0.0310(14) 0.0204(12) 0.0451(16) 0.0021(11) -0.0030(12) -0.0006(11)
    C30 0.0352(15) 0.0260(13) 0.058(2) -0.0010(12) -0.0126(14) -0.0082(13)
    C31 0.0256(11) 0.0195(11) 0.0245(12) -0.0029(10) 0.0090(9) -0.0028(9)
    C32 0.0255(12) 0.0222(11) 0.0261(12) -0.0029(10) 0.0079(10) 0.0014(10)
    C33 0.0228(11) 0.0194(11) 0.0242(12) -0.0043(9) -0.0002(9) 0.0030(9)
    O33 0.0358(10) 0.0218(9) 0.0288(10) -0.0029(8) 0.0014(8) 0.0079(7)
    C34 0.0181(10) 0.0157(10) 0.0251(12) 0.0013(9) 0.0011(9) 0.0008(9)
    C35 0.0125(10) 0.0176(11) 0.0212(11) -0.0011(8) -0.0014(8) -0.0008(8)
    C36 0.0238(12) 0.0189(11) 0.0261(13) 0.0045(9) 0.0069(10) -0.0007(9)
    C37 0.0209(11) 0.0205(11) 0.0292(13) 0.0036(9) 0.0106(10) 0.0009(10)
    C38 0.0172(10) 0.0193(11) 0.0221(12) 0.0030(9) 0.0045(9) 0.0025(9)
    C39 0.0138(10) 0.0179(10) 0.0200(11) -0.0005(9) 0.0021(8) -0.0012(9)
    C40 0.0139(10) 0.0163(10) 0.0206(11) -0.0009(8) 0.0015(8) -0.0022(9)
    C41 0.0212(11) 0.0179(11) 0.0290(13) 0.0015(9) 0.0094(10) -0.0011(9)
    O41 0.0216(8) 0.0195(8) 0.0447(11) 0.0025(7) 0.0158(8) 0.0011(7)
    C42 0.0335(14) 0.0166(12) 0.0562(18) 0.0057(10) 0.0256(13) 0.0018(11)
    C43 0.0301(14) 0.0192(12) 0.0485(16) 0.0022(10) 0.0213(12) 0.0025(11)
    C44 0.0236(12) 0.0183(11) 0.0372(14) 0.0018(10) 0.0146(11) 0.0036(10)
    C45 0.043(4) 0.014(6) 0.0527(18) 0.012(4) 0.034(3) 0.005(4)
    C46 0.047(5) 0.0273(16) 0.073(3) 0.002(2) 0.044(3) 0.0098(16)
    C47 0.040(5) 0.023(3) 0.054(5) 0.004(3) 0.026(4) 0.006(4)
    C48 0.019(4) 0.020(2) 0.039(5) 0.005(3) 0.007(3) 0.006(4)
    C49 0.030(3) 0.017(2) 0.040(4) 0.000(2) 0.016(3) 0.000(3)
    C50 0.0395(19) 0.0182(16) 0.035(2) -0.0023(14) 0.0144(13) 0.003(3)
    C51 0.043(3) 0.018(2) 0.037(3) 0.0040(19) 0.015(2) 0.0093(19)
    C52 0.049(4) 0.026(3) 0.047(4) 0.006(3) 0.030(3) 0.009(3)
    C53 0.0240(12) 0.0239(12) 0.0433(15) 0.0070(10) 0.0071(11) 0.0065(11)
    C54 0.0265(12) 0.0172(11) 0.0283(13) -0.0024(10) 0.0016(10) -0.0021(9)
    C55 0.0138(10) 0.0211(11) 0.0323(13) -0.0009(9) -0.0013(9) 0.0008(9)
    C56 0.0313(13) 0.0297(13) 0.0232(13) 0.0045(11) 0.0032(10) 0.0036(10)
    C57 0.0231(12) 0.0283(14) 0.0588(19) -0.0108(11) 0.0082(12) 0.0026(13)
    C59 0.066(4) 0.059(4) 0.034(3) -0.029(3) 0.009(2) -0.012(3)
    C60 0.073(5) 0.025(3) 0.091(6) 0.009(3) 0.054(5) 0.006(3)
    C75 0.043(4) 0.014(6) 0.0527(18) 0.012(4) 0.034(3) 0.005(4)
    C76 0.047(5) 0.0273(16) 0.073(3) 0.002(2) 0.044(3) 0.0098(16)
    C77 0.031(5) 0.024(3) 0.040(6) -0.001(4) 0.015(4) 0.004(4)
    C78 0.015(5) 0.022(3) 0.018(5) 0.001(3) -0.003(3) 0.003(4)
    C79 0.038(5) 0.019(3) 0.027(4) -0.004(3) 0.009(3) 0.001(3)
    C80 0.0395(19) 0.0182(16) 0.035(2) -0.0023(14) 0.0144(13) 0.003(3)
    C81 0.046(3) 0.028(3) 0.045(4) -0.013(3) 0.014(3) 0.002(3)
    C82 0.046(5) 0.031(3) 0.051(5) -0.012(3) 0.022(4) 0.002(4)
    C89 0.072(6) 0.021(3) 0.070(6) -0.002(4) 0.040(5) 0.000(3)
    C90 0.059(5) 0.038(4) 0.045(4) 0.005(3) 0.002(3) 0.019(3)
_geom_special_details
;
All e.s.d.'s (except the e.s.d. in the dihedral angle between two l.s. planes)
are estimated using the full covariance matrix. The cell e.s.d.'s are taken
into account individually in the estimation of e.s.d.'s in distances, angles
and torsion angles; correlations between e.s.d.'s in cell parameters are only
used when they are defined by crystal symmetry. An approximate (isotropic)
treatment of cell e.s.d.'s is used for estimating e.s.d.'s involving l.s.
planes.
;
loop_
    _geom_bond_atom_site_label_1
    _geom_bond_atom_site_label_2
    _geom_bond_site_symmetry_2
    _geom_bond_distance
    _geom_bond_publ_flag
    C1 C2 . 1.531(3) ?
    C1 C10 . 1.556(3) ?
    C1 H11 . 0.99 ?
    C1 H12 . 0.99 ?
    C2 C3 . 1.522(3) ?
    C2 H21 . 0.99 ?
    C2 H22 . 0.99 ?
    C3 O3 . 1.433(3) ?
    C3 C4 . 1.534(3) ?
    C3 H31 . 1.00 ?
    O3 H3 . 0.84 ?
    C4 C24 . 1.536(3) ?
    C4 C23 . 1.543(3) ?
    C4 C5 . 1.559(3) ?
    C5 C6 . 1.532(3) ?
    C5 C10 . 1.558(3) ?
    C5 H5 . 1.00 ?
    C6 C7 . 1.525(3) ?
    C6 H61 . 0.99 ?
    C6 H62 . 0.99 ?
    C7 C8 . 1.544(3) ?
    C7 H71 . 0.99 ?
    C7 H72 . 0.99 ?
    C8 C26 . 1.544(3) ?
    C8 C9 . 1.573(3) ?
    C8 C14 . 1.585(3) ?
    C9 C11 . 1.517(3) ?
    C9 C10 . 1.571(3) ?
    C9 H9 . 1.00 ?
    C10 C25 . 1.549(3) ?
    C11 O11 . 1.236(3) ?
    C11 C12 . 1.465(3) ?
    C12 C13 . 1.348(3) ?
    C12 H121 . 0.95 ?
    C13 C18 . 1.481(3) ?
    C13 C14 . 1.532(3) ?
    C14 C15 . 1.538(3) ?
    C14 C27 . 1.545(3) ?
    C15 C16 . 1.523(3) ?
    C15 H151 . 0.99 ?
    C15 H152 . 0.99 ?
    C16 C17 . 1.504(3) ?
    C16 H161 . 0.99 ?
    C16 H162 . 0.99 ?
    C17 C18 . 1.352(4) ?
    C17 C22 . 1.507(4) ?
    C18 C19 . 1.520(3) ?
    C19 C20 . 1.536(3) ?
    C19 H191 . 0.99 ?
    C19 H192 . 0.99 ?
    C20 C21 . 1.528(4) ?
    C20 C29 . 1.534(3) ?
    C20 C30 . 1.536(4) ?
    C21 C22 . 1.529(4) ?
    C21 H211 . 0.99 ?
    C21 H212 . 0.99 ?
    C22 H221 . 0.99 ?
    C22 H222 . 0.99 ?
    C23 H231 . 0.98 ?
    C23 H232 . 0.98 ?
    C23 H233 . 0.98 ?
    C24 H241 . 0.98 ?
    C24 H242 . 0.98 ?
    C24 H243 . 0.98 ?
    C25 H251 . 0.98 ?
    C25 H252 . 0.98 ?
    C25 H253 . 0.98 ?
    C26 H261 . 0.98 ?
    C26 H262 . 0.98 ?
    C26 H263 . 0.98 ?
    C27 H271 . 0.98 ?
    C27 H272 . 0.98 ?
    C27 H273 . 0.98 ?
    C29 H291 . 0.98 ?
    C29 H292 . 0.98 ?
    C29 H293 . 0.98 ?
    C30 H301 . 0.98 ?
    C30 H302 . 0.98 ?
    C30 H303 . 0.98 ?
    C31 C32 . 1.532(3) ?
    C31 C40 . 1.545(3) ?
    C31 H311 . 0.99 ?
    C31 H312 . 0.99 ?
    C32 C33 . 1.522(3) ?
    C32 H321 . 0.99 ?
    C32 H322 . 0.99 ?
    C33 O33 . 1.427(3) ?
    C33 C34 . 1.540(3) ?
    C33 H331 . 1.00 ?
    O33 H33 . 0.84 ?
    C34 C54 . 1.536(3) ?
    C34 C53 . 1.537(3) ?
    C34 C35 . 1.563(3) ?
    C35 C36 . 1.526(3) ?
    C35 C40 . 1.562(3) ?
    C35 H35 . 1.00 ?
    C36 C37 . 1.522(3) ?
    C36 H361 . 0.99 ?
    C36 H362 . 0.99 ?
    C37 C38 . 1.544(3) ?
    C37 H371 . 0.99 ?
    C37 H372 . 0.99 ?
    C38 C56 . 1.548(3) ?
    C38 C39 . 1.568(3) ?
    C38 C44 . 1.583(3) ?
    C39 C41 . 1.527(3) ?
    C39 C40 . 1.566(3) ?
    C39 H39 . 1.00 ?
    C40 C55 . 1.550(3) ?
    C41 O41 . 1.229(3) ?
    C41 C42 . 1.471(3) ?
    C42 C43 . 1.341(3) ?
    C42 H421 . 0.95 ?
    C43 C48 . 1.498(10) ?
    C43 C78 . 1.510(13) ?
    C43 C44 . 1.525(3) ?
    C44 C45 . 1.53(3) ?
    C44 C57 . 1.548(4) ?
    C44 C75 . 1.57(4) ?
    C45 C46 . 1.521(6) ?
    C45 H451 . 0.99 ?
    C45 H452 . 0.99 ?
    C46 C47 . 1.535(8) ?
    C46 H461 . 0.99 ?
    C46 H462 . 0.99 ?
    C47 C48 . 1.365(13) ?
    C47 C52 . 1.504(11) ?
    C48 C49 . 1.485(12) ?
    C49 C50 . 1.55(6) ?
    C49 H491 . 0.99 ?
    C49 H492 . 0.99 ?
    C50 C51 . 1.52(4) ?
    C50 C59 . 1.529(12) ?
    C50 C60 . 1.530(12) ?
    C51 C52 . 1.512(7) ?
    C51 H511 . 0.99 ?
    C51 H512 . 0.99 ?
    C52 H521 . 0.99 ?
    C52 H522 . 0.99 ?
    C53 H531 . 0.98 ?
    C53 H532 . 0.98 ?
    C53 H533 . 0.98 ?
    C54 H541 . 0.98 ?
    C54 H542 . 0.98 ?
    C54 H543 . 0.98 ?
    C55 H551 . 0.98 ?
    C55 H552 . 0.98 ?
    C55 H553 . 0.98 ?
    C56 H561 . 0.98 ?
    C56 H562 . 0.98 ?
    C56 H563 . 0.98 ?
    C57 H571 . 0.98 ?
    C57 H572 . 0.98 ?
    C57 H573 . 0.98 ?
    C59 H591 . 0.98 ?
    C59 H592 . 0.98 ?
    C59 H593 . 0.98 ?
    C60 H601 . 0.98 ?
    C60 H602 . 0.98 ?
    C60 H603 . 0.98 ?
    C75 C76 . 1.521(6) ?
    C75 H751 . 0.99 ?
    C75 H752 . 0.99 ?
    C76 C77 . 1.535(8) ?
    C76 H761 . 0.99 ?
    C76 H762 . 0.99 ?
    C77 C78 . 1.341(17) ?
    C77 C82 . 1.513(14) ?
    C78 C79 . 1.527(16) ?
    C79 C80 . 1.52(7) ?
    C79 H791 . 0.99 ?
    C79 H792 . 0.99 ?
    C80 C81 . 1.53(4) ?
    C80 C90 . 1.534(16) ?
    C80 C89 . 1.534(16) ?
    C81 C82 . 1.505(11) ?
    C81 H811 . 0.99 ?
    C81 H812 . 0.99 ?
    C82 H821 . 0.99 ?
    C82 H822 . 0.99 ?
    C89 H891 . 0.98 ?
    C89 H892 . 0.98 ?
    C89 H893 . 0.98 ?
    C90 H901 . 0.98 ?
    C90 H902 . 0.98 ?
    C90 H903 . 0.98 ?
loop_
    _geom_angle_atom_site_label_1
    _geom_angle_atom_site_label_2
    _geom_angle_atom_site_label_3
    _geom_angle_site_symmetry_1
    _geom_angle_site_symmetry_3
    _geom_angle
    _geom_angle_publ_flag
    C2 C1 C10 . . 112.23(19) ?
    C2 C1 H11 . . 109.2 ?
    C10 C1 H11 . . 109.2 ?
    C2 C1 H12 . . 109.2 ?
    C10 C1 H12 . . 109.2 ?
    H11 C1 H12 . . 107.9 ?
    C3 C2 C1 . . 112.11(19) ?
    C3 C2 H21 . . 109.2 ?
    C1 C2 H21 . . 109.2 ?
    C3 C2 H22 . . 109.2 ?
    C1 C2 H22 . . 109.2 ?
    H21 C2 H22 . . 107.9 ?
    O3 C3 C2 . . 112.1(2) ?
    O3 C3 C4 . . 106.37(19) ?
    C2 C3 C4 . . 113.7(2) ?
    O3 C3 H31 . . 108.1 ?
    C2 C3 H31 . . 108.1 ?
    C4 C3 H31 . . 108.1 ?
    C3 O3 H3 . . 107(3) ?
    C3 C4 C24 . . 111.00(19) ?
    C3 C4 C23 . . 107.0(2) ?
    C24 C4 C23 . . 107.08(19) ?
    C3 C4 C5 . . 108.51(18) ?
    C24 C4 C5 . . 113.8(2) ?
    C23 C4 C5 . . 109.21(18) ?
    C6 C5 C10 . . 110.90(18) ?
    C6 C5 C4 . . 113.39(18) ?
    C10 C5 C4 . . 116.46(18) ?
    C6 C5 H5 . . 104.9 ?
    C10 C5 H5 . . 104.9 ?
    C4 C5 H5 . . 104.9 ?
    C7 C6 C5 . . 109.55(19) ?
    C7 C6 H61 . . 109.8 ?
    C5 C6 H61 . . 109.8 ?
    C7 C6 H62 . . 109.8 ?
    C5 C6 H62 . . 109.8 ?
    H61 C6 H62 . . 108.2 ?
    C6 C7 C8 . . 113.32(19) ?
    C6 C7 H71 . . 108.9 ?
    C8 C7 H71 . . 108.9 ?
    C6 C7 H72 . . 108.9 ?
    C8 C7 H72 . . 108.9 ?
    H71 C7 H72 . . 107.7 ?
    C26 C8 C7 . . 108.43(19) ?
    C26 C8 C9 . . 110.93(19) ?
    C7 C8 C9 . . 108.94(18) ?
    C26 C8 C14 . . 109.62(19) ?
    C7 C8 C14 . . 109.73(19) ?
    C9 C8 C14 . . 109.17(17) ?
    C11 C9 C10 . . 115.80(18) ?
    C11 C9 C8 . . 108.38(18) ?
    C10 C9 C8 . . 118.15(17) ?
    C11 C9 H9 . . 104.3 ?
    C10 C9 H9 . . 104.3 ?
    C8 C9 H9 . . 104.3 ?
    C25 C10 C1 . . 109.20(18) ?
    C25 C10 C5 . . 114.17(18) ?
    C1 C10 C5 . . 106.40(18) ?
    C25 C10 C9 . . 112.15(18) ?
    C1 C10 C9 . . 108.15(17) ?
    C5 C10 C9 . . 106.45(17) ?
    O11 C11 C12 . . 119.2(2) ?
    O11 C11 C9 . . 123.3(2) ?
    C12 C11 C9 . . 117.56(19) ?
    C13 C12 C11 . . 124.7(2) ?
    C13 C12 H121 . . 117.7 ?
    C11 C12 H121 . . 117.7 ?
    C12 C13 C18 . . 121.1(2) ?
    C12 C13 C14 . . 120.3(2) ?
    C18 C13 C14 . . 118.49(19) ?
    C13 C14 C15 . . 107.62(18) ?
    C13 C14 C27 . . 107.32(18) ?
    C15 C14 C27 . . 107.84(19) ?
    C13 C14 C8 . . 109.97(18) ?
    C15 C14 C8 . . 111.49(18) ?
    C27 C14 C8 . . 112.40(18) ?
    C16 C15 C14 . . 111.74(19) ?
    C16 C15 H151 . . 109.3 ?
    C14 C15 H151 . . 109.3 ?
    C16 C15 H152 . . 109.3 ?
    C14 C15 H152 . . 109.3 ?
    H151 C15 H152 . . 107.9 ?
    C17 C16 C15 . . 111.6(2) ?
    C17 C16 H161 . . 109.3 ?
    C15 C16 H161 . . 109.3 ?
    C17 C16 H162 . . 109.3 ?
    C15 C16 H162 . . 109.3 ?
    H161 C16 H162 . . 108.0 ?
    C18 C17 C16 . . 122.2(2) ?
    C18 C17 C22 . . 123.1(2) ?
    C16 C17 C22 . . 114.6(2) ?
    C17 C18 C13 . . 121.2(2) ?
    C17 C18 C19 . . 120.9(2) ?
    C13 C18 C19 . . 117.9(2) ?
    C18 C19 C20 . . 115.1(2) ?
    C18 C19 H191 . . 108.5 ?
    C20 C19 H191 . . 108.5 ?
    C18 C19 H192 . . 108.5 ?
    C20 C19 H192 . . 108.5 ?
    H191 C19 H192 . . 107.5 ?
    C21 C20 C29 . . 109.6(2) ?
    C21 C20 C19 . . 108.1(2) ?
    C29 C20 C19 . . 109.6(2) ?
    C21 C20 C30 . . 110.8(2) ?
    C29 C20 C30 . . 108.9(2) ?
    C19 C20 C30 . . 109.7(2) ?
    C20 C21 C22 . . 112.2(2) ?
    C20 C21 H211 . . 109.2 ?
    C22 C21 H211 . . 109.2 ?
    C20 C21 H212 . . 109.2 ?
    C22 C21 H212 . . 109.2 ?
    H211 C21 H212 . . 107.9 ?
    C17 C22 C21 . . 113.2(2) ?
    C17 C22 H221 . . 108.9 ?
    C21 C22 H221 . . 108.9 ?
    C17 C22 H222 . . 108.9 ?
    C21 C22 H222 . . 108.9 ?
    H221 C22 H222 . . 107.8 ?
    C4 C23 H231 . . 109.5 ?
    C4 C23 H232 . . 109.5 ?
    H231 C23 H232 . . 109.5 ?
    C4 C23 H233 . . 109.5 ?
    H231 C23 H233 . . 109.5 ?
    H232 C23 H233 . . 109.5 ?
    C4 C24 H241 . . 109.5 ?
    C4 C24 H242 . . 109.5 ?
    H241 C24 H242 . . 109.5 ?
    C4 C24 H243 . . 109.5 ?
    H241 C24 H243 . . 109.5 ?
    H242 C24 H243 . . 109.5 ?
    C10 C25 H251 . . 109.5 ?
    C10 C25 H252 . . 109.5 ?
    H251 C25 H252 . . 109.5 ?
    C10 C25 H253 . . 109.5 ?
    H251 C25 H253 . . 109.5 ?
    H252 C25 H253 . . 109.5 ?
    C8 C26 H261 . . 109.5 ?
    C8 C26 H262 . . 109.5 ?
    H261 C26 H262 . . 109.5 ?
    C8 C26 H263 . . 109.5 ?
    H261 C26 H263 . . 109.5 ?
    H262 C26 H263 . . 109.5 ?
    C14 C27 H271 . . 109.5 ?
    C14 C27 H272 . . 109.5 ?
    H271 C27 H272 . . 109.5 ?
    C14 C27 H273 . . 109.5 ?
    H271 C27 H273 . . 109.5 ?
    H272 C27 H273 . . 109.5 ?
    C20 C29 H291 . . 109.5 ?
    C20 C29 H292 . . 109.5 ?
    H291 C29 H292 . . 109.5 ?
    C20 C29 H293 . . 109.5 ?
    H291 C29 H293 . . 109.5 ?
    H292 C29 H293 . . 109.5 ?
    C20 C30 H301 . . 109.5 ?
    C20 C30 H302 . . 109.5 ?
    H301 C30 H302 . . 109.5 ?
    C20 C30 H303 . . 109.5 ?
    H301 C30 H303 . . 109.5 ?
    H302 C30 H303 . . 109.5 ?
    C32 C31 C40 . . 112.41(18) ?
    C32 C31 H311 . . 109.1 ?
    C40 C31 H311 . . 109.1 ?
    C32 C31 H312 . . 109.1 ?
    C40 C31 H312 . . 109.1 ?
    H311 C31 H312 . . 107.9 ?
    C33 C32 C31 . . 112.04(19) ?
    C33 C32 H321 . . 109.2 ?
    C31 C32 H321 . . 109.2 ?
    C33 C32 H322 . . 109.2 ?
    C31 C32 H322 . . 109.2 ?
    H321 C32 H322 . . 107.9 ?
    O33 C33 C32 . . 111.34(19) ?
    O33 C33 C34 . . 113.27(19) ?
    C32 C33 C34 . . 113.07(19) ?
    O33 C33 H331 . . 106.2 ?
    C32 C33 H331 . . 106.2 ?
    C34 C33 H331 . . 106.2 ?
    C33 O33 H33 . . 112(3) ?
    C54 C34 C53 . . 107.3(2) ?
    C54 C34 C33 . . 110.85(19) ?
    C53 C34 C33 . . 107.43(19) ?
    C54 C34 C35 . . 114.02(19) ?
    C53 C34 C35 . . 109.02(18) ?
    C33 C34 C35 . . 107.99(18) ?
    C36 C35 C40 . . 110.97(18) ?
    C36 C35 C34 . . 114.04(18) ?
    C40 C35 C34 . . 117.02(17) ?
    C36 C35 H35 . . 104.4 ?
    C40 C35 H35 . . 104.4 ?
    C34 C35 H35 . . 104.4 ?
    C37 C36 C35 . . 109.91(19) ?
    C37 C36 H361 . . 109.7 ?
    C35 C36 H361 . . 109.7 ?
    C37 C36 H362 . . 109.7 ?
    C35 C36 H362 . . 109.7 ?
    H361 C36 H362 . . 108.2 ?
    C36 C37 C38 . . 113.62(18) ?
    C36 C37 H371 . . 108.8 ?
    C38 C37 H371 . . 108.8 ?
    C36 C37 H372 . . 108.8 ?
    C38 C37 H372 . . 108.8 ?
    H371 C37 H372 . . 107.7 ?
    C37 C38 C56 . . 108.34(19) ?
    C37 C38 C39 . . 108.93(18) ?
    C56 C38 C39 . . 110.42(18) ?
    C37 C38 C44 . . 109.75(18) ?
    C56 C38 C44 . . 110.06(19) ?
    C39 C38 C44 . . 109.32(18) ?
    C41 C39 C40 . . 115.46(17) ?
    C41 C39 C38 . . 108.27(18) ?
    C40 C39 C38 . . 117.82(17) ?
    C41 C39 H39 . . 104.6 ?
    C40 C39 H39 . . 104.6 ?
    C38 C39 H39 . . 104.6 ?
    C31 C40 C55 . . 108.89(18) ?
    C31 C40 C35 . . 107.13(18) ?
    C55 C40 C35 . . 113.10(18) ?
    C31 C40 C39 . . 108.42(17) ?
    C55 C40 C39 . . 112.14(18) ?
    C35 C40 C39 . . 106.95(16) ?
    O41 C41 C42 . . 119.2(2) ?
    O41 C41 C39 . . 124.4(2) ?
    C42 C41 C39 . . 116.45(19) ?
    C43 C42 C41 . . 124.7(2) ?
    C43 C42 H421 . . 117.6 ?
    C41 C42 H421 . . 117.6 ?
    C42 C43 C48 . . 119.4(4) ?
    C42 C43 C78 . . 122.0(5) ?
    C42 C43 C44 . . 120.9(2) ?
    C48 C43 C44 . . 119.1(4) ?
    C78 C43 C44 . . 115.8(5) ?
    C43 C44 C45 . . 103.2(8) ?
    C43 C44 C57 . . 106.8(2) ?
    C45 C44 C57 . . 109.8(10) ?
    C43 C44 C75 . . 112.7(10) ?
    C57 C44 C75 . . 106.4(13) ?
    C43 C44 C38 . . 111.34(18) ?
    C45 C44 C38 . . 112.8(8) ?
    C57 C44 C38 . . 112.2(2) ?
    C75 C44 C38 . . 107.3(10) ?
    C46 C45 C44 . . 116(2) ?
    C46 C45 H451 . . 108.3 ?
    C44 C45 H451 . . 108.3 ?
    C46 C45 H452 . . 108.3 ?
    C44 C45 H452 . . 108.3 ?
    H451 C45 H452 . . 107.4 ?
    C45 C46 C47 . . 100.0(13) ?
    C45 C46 H461 . . 111.8 ?
    C47 C46 H461 . . 111.8 ?
    C45 C46 H462 . . 111.8 ?
    C47 C46 H462 . . 111.8 ?
    H461 C46 H462 . . 109.5 ?
    C48 C47 C52 . . 122.5(8) ?
    C48 C47 C46 . . 122.5(12) ?
    C52 C47 C46 . . 111.8(10) ?
    C47 C48 C49 . . 120.7(8) ?
    C47 C48 C43 . . 121.1(8) ?
    C49 C48 C43 . . 118.2(7) ?
    C48 C49 C50 . . 116.0(8) ?
    C48 C49 H491 . . 108.3 ?
    C50 C49 H491 . . 108.3 ?
    C48 C49 H492 . . 108.3 ?
    C50 C49 H492 . . 108.3 ?
    H491 C49 H492 . . 107.4 ?
    C51 C50 C59 . . 110(2) ?
    C51 C50 C60 . . 109(2) ?
    C59 C50 C60 . . 111.1(13) ?
    C51 C50 C49 . . 108.2(13) ?
    C59 C50 C49 . . 110(2) ?
    C60 C50 C49 . . 109(2) ?
    C52 C51 C50 . . 113.0(11) ?
    C52 C51 H511 . . 109.0 ?
    C50 C51 H511 . . 109.0 ?
    C52 C51 H512 . . 109.0 ?
    C50 C51 H512 . . 109.0 ?
    H511 C51 H512 . . 107.8 ?
    C47 C52 C51 . . 112.5(5) ?
    C47 C52 H521 . . 109.1 ?
    C51 C52 H521 . . 109.1 ?
    C47 C52 H522 . . 109.1 ?
    C51 C52 H522 . . 109.1 ?
    H521 C52 H522 . . 107.8 ?
    C34 C53 H531 . . 109.5 ?
    C34 C53 H532 . . 109.5 ?
    H531 C53 H532 . . 109.5 ?
    C34 C53 H533 . . 109.5 ?
    H531 C53 H533 . . 109.5 ?
    H532 C53 H533 . . 109.5 ?
    C34 C54 H541 . . 109.5 ?
    C34 C54 H542 . . 109.5 ?
    H541 C54 H542 . . 109.5 ?
    C34 C54 H543 . . 109.5 ?
    H541 C54 H543 . . 109.5 ?
    H542 C54 H543 . . 109.5 ?
    C40 C55 H551 . . 109.5 ?
    C40 C55 H552 . . 109.5 ?
    H551 C55 H552 . . 109.5 ?
    C40 C55 H553 . . 109.5 ?
    H551 C55 H553 . . 109.5 ?
    H552 C55 H553 . . 109.5 ?
    C38 C56 H561 . . 109.5 ?
    C38 C56 H562 . . 109.5 ?
    H561 C56 H562 . . 109.5 ?
    C38 C56 H563 . . 109.5 ?
    H561 C56 H563 . . 109.5 ?
    H562 C56 H563 . . 109.5 ?
    C44 C57 H571 . . 109.5 ?
    C44 C57 H572 . . 109.5 ?
    H571 C57 H572 . . 109.5 ?
    C44 C57 H573 . . 109.5 ?
    H571 C57 H573 . . 109.5 ?
    H572 C57 H573 . . 109.5 ?
    C76 C75 C44 . . 107(2) ?
    C76 C75 H751 . . 110.3 ?
    C44 C75 H751 . . 110.3 ?
    C76 C75 H752 . . 110.3 ?
    C44 C75 H752 . . 110.3 ?
    H751 C75 H752 . . 108.6 ?
    C75 C76 C77 . . 124(2) ?
    C75 C76 H761 . . 106.3 ?
    C77 C76 H761 . . 106.3 ?
    C75 C76 H762 . . 106.3 ?
    C77 C76 H762 . . 106.3 ?
    H761 C76 H762 . . 106.4 ?
    C78 C77 C82 . . 121.8(10) ?
    C78 C77 C76 . . 119.0(15) ?
    C82 C77 C76 . . 118.7(14) ?
    C77 C78 C43 . . 120.4(11) ?
    C77 C78 C79 . . 121.5(11) ?
    C43 C78 C79 . . 117.4(9) ?
    C80 C79 C78 . . 113.4(9) ?
    C80 C79 H791 . . 108.9 ?
    C78 C79 H791 . . 108.9 ?
    C80 C79 H792 . . 108.9 ?
    C78 C79 H792 . . 108.9 ?
    H791 C79 H792 . . 107.7 ?
    C79 C80 C81 . . 108.9(16) ?
    C79 C80 C90 . . 110(3) ?
    C81 C80 C90 . . 112(3) ?
    C79 C80 C89 . . 109(3) ?
    C81 C80 C89 . . 109(3) ?
    C90 C80 C89 . . 107.9(16) ?
    C82 C81 C80 . . 110.6(12) ?
    C82 C81 H811 . . 109.5 ?
    C80 C81 H811 . . 109.5 ?
    C82 C81 H812 . . 109.5 ?
    C80 C81 H812 . . 109.5 ?
    H811 C81 H812 . . 108.1 ?
    C81 C82 C77 . . 114.7(7) ?
    C81 C82 H821 . . 108.6 ?
    C77 C82 H821 . . 108.6 ?
    C81 C82 H822 . . 108.6 ?
    C77 C82 H822 . . 108.6 ?
    H821 C82 H822 . . 107.6 ?
    C80 C89 H891 . . 109.5 ?
    C80 C89 H892 . . 109.5 ?
    H891 C89 H892 . . 109.5 ?
    C80 C89 H893 . . 109.5 ?
    H891 C89 H893 . . 109.5 ?
    H892 C89 H893 . . 109.5 ?
    C80 C90 H901 . . 109.5 ?
    C80 C90 H902 . . 109.5 ?
    H901 C90 H902 . . 109.5 ?
    C80 C90 H903 . . 109.5 ?
    H901 C90 H903 . . 109.5 ?
    H902 C90 H903 . . 109.5 ?
loop_
    _geom_torsion_atom_site_label_1
    _geom_torsion_atom_site_label_2
    _geom_torsion_atom_site_label_3
    _geom_torsion_atom_site_label_4
    _geom_torsion_site_symmetry_1
    _geom_torsion_site_symmetry_2
    _geom_torsion_site_symmetry_3
    _geom_torsion_site_symmetry_4
    _geom_torsion
    _geom_torsion_publ_flag
    C10 C1 C2 C3 . . . . -57.5(3) ?
    C1 C2 C3 O3 . . . . 175.5(2) ?
    C1 C2 C3 C4 . . . . 54.7(3) ?
    O3 C3 C4 C24 . . . . -48.6(3) ?
    C2 C3 C4 C24 . . . . 75.4(3) ?
    O3 C3 C4 C23 . . . . 68.0(2) ?
    C2 C3 C4 C23 . . . . -168.1(2) ?
    O3 C3 C4 C5 . . . . -174.30(19) ?
    C2 C3 C4 C5 . . . . -50.3(3) ?
    C3 C4 C5 C6 . . . . -176.4(2) ?
    C24 C4 C5 C6 . . . . 59.5(3) ?
    C23 C4 C5 C6 . . . . -60.1(3) ?
    C3 C4 C5 C10 . . . . 53.1(3) ?
    C24 C4 C5 C10 . . . . -71.0(3) ?
    C23 C4 C5 C10 . . . . 169.4(2) ?
    C10 C5 C6 C7 . . . . -65.1(2) ?
    C4 C5 C6 C7 . . . . 161.72(19) ?
    C5 C6 C7 C8 . . . . 60.4(3) ?
    C6 C7 C8 C26 . . . . 71.7(2) ?
    C6 C7 C8 C9 . . . . -49.2(3) ?
    C6 C7 C8 C14 . . . . -168.62(18) ?
    C26 C8 C9 C11 . . . . 61.2(2) ?
    C7 C8 C9 C11 . . . . -179.55(19) ?
    C14 C8 C9 C11 . . . . -59.7(2) ?
    C26 C8 C9 C10 . . . . -73.1(2) ?
    C7 C8 C9 C10 . . . . 46.2(3) ?
    C14 C8 C9 C10 . . . . 166.01(18) ?
    C2 C1 C10 C25 . . . . -68.2(2) ?
    C2 C1 C10 C5 . . . . 55.5(2) ?
    C2 C1 C10 C9 . . . . 169.54(18) ?
    C6 C5 C10 C25 . . . . -66.5(2) ?
    C4 C5 C10 C25 . . . . 65.1(3) ?
    C6 C5 C10 C1 . . . . 172.94(18) ?
    C4 C5 C10 C1 . . . . -55.4(2) ?
    C6 C5 C10 C9 . . . . 57.8(2) ?
    C4 C5 C10 C9 . . . . -170.58(18) ?
    C11 C9 C10 C25 . . . . -55.8(2) ?
    C8 C9 C10 C25 . . . . 75.2(2) ?
    C11 C9 C10 C1 . . . . 64.7(2) ?
    C8 C9 C10 C1 . . . . -164.32(19) ?
    C11 C9 C10 C5 . . . . 178.69(18) ?
    C8 C9 C10 C5 . . . . -50.3(2) ?
    C10 C9 C11 O11 . . . . -8.0(3) ?
    C8 C9 C11 O11 . . . . -143.4(2) ?
    C10 C9 C11 C12 . . . . 172.83(19) ?
    C8 C9 C11 C12 . . . . 37.4(3) ?
    O11 C11 C12 C13 . . . . 171.2(2) ?
    C9 C11 C12 C13 . . . . -9.5(3) ?
    C11 C12 C13 C18 . . . . -179.0(2) ?
    C11 C12 C13 C14 . . . . 4.0(3) ?
    C12 C13 C14 C15 . . . . -148.8(2) ?
    C18 C13 C14 C15 . . . . 34.2(3) ?
    C12 C13 C14 C27 . . . . 95.4(2) ?
    C18 C13 C14 C27 . . . . -81.6(2) ?
    C12 C13 C14 C8 . . . . -27.2(3) ?
    C18 C13 C14 C8 . . . . 155.81(19) ?
    C26 C8 C14 C13 . . . . -66.9(2) ?
    C7 C8 C14 C13 . . . . 174.14(18) ?
    C9 C8 C14 C13 . . . . 54.8(2) ?
    C26 C8 C14 C15 . . . . 52.4(2) ?
    C7 C8 C14 C15 . . . . -66.6(2) ?
    C9 C8 C14 C15 . . . . 174.10(19) ?
    C26 C8 C14 C27 . . . . 173.62(18) ?
    C7 C8 C14 C27 . . . . 54.6(2) ?
    C9 C8 C14 C27 . . . . -64.7(2) ?
    C13 C14 C15 C16 . . . . -58.5(3) ?
    C27 C14 C15 C16 . . . . 57.0(3) ?
    C8 C14 C15 C16 . . . . -179.2(2) ?
    C14 C15 C16 C17 . . . . 51.7(3) ?
    C15 C16 C17 C18 . . . . -18.2(3) ?
    C15 C16 C17 C22 . . . . 160.9(2) ?
    C16 C17 C18 C13 . . . . -6.6(4) ?
    C22 C17 C18 C13 . . . . 174.3(2) ?
    C16 C17 C18 C19 . . . . 174.9(2) ?
    C22 C17 C18 C19 . . . . -4.2(4) ?
    C12 C13 C18 C17 . . . . -179.5(2) ?
    C14 C13 C18 C17 . . . . -2.5(3) ?
    C12 C13 C18 C19 . . . . -0.9(3) ?
    C14 C13 C18 C19 . . . . 176.1(2) ?
    C17 C18 C19 C20 . . . . -14.4(3) ?
    C13 C18 C19 C20 . . . . 167.0(2) ?
    C18 C19 C20 C21 . . . . 45.4(3) ?
    C18 C19 C20 C29 . . . . 164.8(2) ?
    C18 C19 C20 C30 . . . . -75.6(3) ?
    C29 C20 C21 C22 . . . . -179.7(2) ?
    C19 C20 C21 C22 . . . . -60.3(3) ?
    C30 C20 C21 C22 . . . . 60.0(3) ?
    C18 C17 C22 C21 . . . . -10.5(4) ?
    C16 C17 C22 C21 . . . . 170.4(2) ?
    C20 C21 C22 C17 . . . . 43.6(3) ?
    C40 C31 C32 C33 . . . . -58.0(3) ?
    C31 C32 C33 O33 . . . . -174.44(19) ?
    C31 C32 C33 C34 . . . . 56.7(3) ?
    O33 C33 C34 C54 . . . . -53.9(3) ?
    C32 C33 C34 C54 . . . . 74.0(2) ?
    O33 C33 C34 C53 . . . . 63.1(2) ?
    C32 C33 C34 C53 . . . . -169.1(2) ?
    O33 C33 C34 C35 . . . . -179.47(18) ?
    C32 C33 C34 C35 . . . . -51.6(2) ?
    C54 C34 C35 C36 . . . . 60.6(2) ?
    C53 C34 C35 C36 . . . . -59.3(2) ?
    C33 C34 C35 C36 . . . . -175.74(18) ?
    C54 C34 C35 C40 . . . . -71.3(3) ?
    C53 C34 C35 C40 . . . . 168.8(2) ?
    C33 C34 C35 C40 . . . . 52.4(2) ?
    C40 C35 C36 C37 . . . . -63.8(2) ?
    C34 C35 C36 C37 . . . . 161.52(18) ?
    C35 C36 C37 C38 . . . . 59.8(3) ?
    C36 C37 C38 C56 . . . . 70.9(2) ?
    C36 C37 C38 C39 . . . . -49.3(3) ?
    C36 C37 C38 C44 . . . . -168.9(2) ?
    C37 C38 C39 C41 . . . . 179.90(18) ?
    C56 C38 C39 C41 . . . . 61.0(2) ?
    C44 C38 C39 C41 . . . . -60.2(2) ?
    C37 C38 C39 C40 . . . . 46.6(2) ?
    C56 C38 C39 C40 . . . . -72.3(2) ?
    C44 C38 C39 C40 . . . . 166.49(18) ?
    C32 C31 C40 C55 . . . . -68.7(2) ?
    C32 C31 C40 C35 . . . . 53.9(2) ?
    C32 C31 C40 C39 . . . . 169.01(18) ?
    C36 C35 C40 C31 . . . . 173.24(18) ?
    C34 C35 C40 C31 . . . . -53.5(2) ?
    C36 C35 C40 C55 . . . . -66.8(2) ?
    C34 C35 C40 C55 . . . . 66.5(2) ?
    C36 C35 C40 C39 . . . . 57.2(2) ?
    C34 C35 C40 C39 . . . . -169.58(18) ?
    C41 C39 C40 C31 . . . . 64.2(2) ?
    C38 C39 C40 C31 . . . . -165.71(18) ?
    C41 C39 C40 C55 . . . . -56.0(2) ?
    C38 C39 C40 C55 . . . . 74.0(2) ?
    C41 C39 C40 C35 . . . . 179.43(18) ?
    C38 C39 C40 C35 . . . . -50.5(2) ?
    C40 C39 C41 O41 . . . . -5.8(3) ?
    C38 C39 C41 O41 . . . . -140.4(2) ?
    C40 C39 C41 C42 . . . . 175.1(2) ?
    C38 C39 C41 C42 . . . . 40.5(3) ?
    O41 C41 C42 C43 . . . . 170.1(3) ?
    C39 C41 C42 C43 . . . . -10.8(4) ?
    C41 C42 C43 C48 . . . . -171.0(4) ?
    C41 C42 C43 C78 . . . . 167.0(4) ?
    C41 C42 C43 C44 . . . . 0.4(5) ?
    C42 C43 C44 C45 . . . . -142.6(10) ?
    C48 C43 C44 C45 . . . . 28.8(11) ?
    C78 C43 C44 C45 . . . . 50.0(11) ?
    C42 C43 C44 C57 . . . . 101.6(3) ?
    C48 C43 C44 C57 . . . . -87.0(4) ?
    C78 C43 C44 C57 . . . . -65.8(4) ?
    C42 C43 C44 C75 . . . . -141.9(14) ?
    C48 C43 C44 C75 . . . . 29.5(14) ?
    C78 C43 C44 C75 . . . . 50.7(14) ?
    C42 C43 C44 C38 . . . . -21.3(4) ?
    C48 C43 C44 C38 . . . . 150.1(4) ?
    C78 C43 C44 C38 . . . . 171.3(4) ?
    C37 C38 C44 C43 . . . . 170.5(2) ?
    C56 C38 C44 C43 . . . . -70.4(3) ?
    C39 C38 C44 C43 . . . . 51.1(3) ?
    C37 C38 C44 C45 . . . . -74.0(10) ?
    C56 C38 C44 C45 . . . . 45.2(10) ?
    C39 C38 C44 C45 . . . . 166.6(10) ?
    C37 C38 C44 C57 . . . . 50.7(3) ?
    C56 C38 C44 C57 . . . . 169.9(2) ?
    C39 C38 C44 C57 . . . . -68.7(2) ?
    C37 C38 C44 C75 . . . . -65.8(13) ?
    C56 C38 C44 C75 . . . . 53.4(13) ?
    C39 C38 C44 C75 . . . . 174.8(13) ?
    C43 C44 C45 C46 . . . . -65.2(17) ?
    C57 C44 C45 C46 . . . . 48.4(18) ?
    C75 C44 C45 C46 . . . . 119(14) ?
    C38 C44 C45 C46 . . . . 174.4(13) ?
    C44 C45 C46 C47 . . . . 69(2) ?
    C45 C46 C47 C48 . . . . -39(2) ?
    C45 C46 C47 C52 . . . . 161.2(15) ?
    C52 C47 C48 C49 . . . . -9.7(10) ?
    C46 C47 C48 C49 . . . . -167.9(12) ?
    C52 C47 C48 C43 . . . . 170.2(6) ?
    C46 C47 C48 C43 . . . . 12.0(14) ?
    C42 C43 C48 C47 . . . . 165.3(5) ?
    C78 C43 C48 C47 . . . . -91(3) ?
    C44 C43 C48 C47 . . . . -6.2(8) ?
    C42 C43 C48 C49 . . . . -14.7(7) ?
    C78 C43 C48 C49 . . . . 89(3) ?
    C44 C43 C48 C49 . . . . 173.7(4) ?
    C47 C48 C49 C50 . . . . 21.1(10) ?
    C43 C48 C49 C50 . . . . -158.9(7) ?
    C48 C49 C50 C51 . . . . -44.0(7) ?
    C48 C49 C50 C59 . . . . 76.5(12) ?
    C48 C49 C50 C60 . . . . -161.8(9) ?
    C59 C50 C51 C52 . . . . -62(3) ?
    C60 C50 C51 C52 . . . . 175.8(16) ?
    C49 C50 C51 C52 . . . . 57.9(9) ?
    C48 C47 C52 C51 . . . . 22.6(10) ?
    C46 C47 C52 C51 . . . . -177.1(12) ?
    C50 C51 C52 C47 . . . . -47.7(18) ?
    C43 C44 C75 C76 . . . . -48(2) ?
    C45 C44 C75 C76 . . . . -44(12) ?
    C57 C44 C75 C76 . . . . 69(2) ?
    C38 C44 C75 C76 . . . . -171.1(18) ?
    C44 C75 C76 C77 . . . . 24(4) ?
    C75 C76 C77 C78 . . . . 3(4) ?
    C75 C76 C77 C82 . . . . 175(3) ?
    C82 C77 C78 C43 . . . . -176.6(7) ?
    C76 C77 C78 C43 . . . . -4.3(18) ?
    C82 C77 C78 C79 . . . . -6.3(12) ?
    C76 C77 C78 C79 . . . . 166.0(16) ?
    C42 C43 C78 C77 . . . . 170.2(6) ?
    C48 C43 C78 C77 . . . . 82(3) ?
    C44 C43 C78 C77 . . . . -22.5(8) ?
    C42 C43 C78 C79 . . . . -0.5(8) ?
    C48 C43 C78 C79 . . . . -89(3) ?
    C44 C43 C78 C79 . . . . 166.8(5) ?
    C77 C78 C79 C80 . . . . -14.6(12) ?
    C43 C78 C79 C80 . . . . 156.0(9) ?
    C78 C79 C80 C81 . . . . 47.8(8) ?
    C78 C79 C80 C90 . . . . -74.9(15) ?
    C78 C79 C80 C89 . . . . 166.7(10) ?
    C79 C80 C81 C82 . . . . -62.1(11) ?
    C90 C80 C81 C82 . . . . 60(4) ?
    C89 C80 C81 C82 . . . . 179(2) ?
    C80 C81 C82 C77 . . . . 43(2) ?
    C78 C77 C82 C81 . . . . -8.2(12) ?
    C76 C77 C82 C81 . . . . 179.5(16) ?
loop_
    _geom_hbond_atom_site_label_D
    _geom_hbond_atom_site_label_H
    _geom_hbond_atom_site_label_A
    _geom_hbond_site_symmetry_A
    _geom_hbond_distance_DH
    _geom_hbond_distance_HA
    _geom_hbond_distance_DA
    _geom_hbond_angle_DHA
    O3 H3 O11 2_647 0.84 2.04(2) 2.792(2) 148(4)
    O33 H33 O41 2_656 0.84 2.127(15) 2.921(2) 158(4)
_iucr_refine_instructions_details
;
TITL WJS331_0m in P2(1)  W.J.Seebacher C29 H44 O2 farblos 100K
CELL 0.71073  12.2678  16.0544  12.9903  90.000 104.448  90.000
ZERR    4.00   0.0005   0.0006   0.0005   0.000   0.002   0.000
LATT -1
SYMM -X, 0.5+Y, -Z
EQIV $1 1-X, Y-0.5, 2-Z
EQIV $2 1-X, Y+0.5, 1-Z
SFAC C H O
UNIT 116 176 8
TEMP -173.160
SIZE 0.27 0.35 0.38
ACTA
MERG 3
OMIT -2 53.005
OMIT   -9   5   9
OMIT   -4   0   4
L.S. 4
BOND $H
HTAB O3 O11_$1
HTAB O33 O41_$2
CONF
FMAP 2
PLAN 20
DFIX 0.84 0.0005 O3 H3  O33 H33
SADI 0.003 C50 C59 C50 C60
SADI 0.003 C80 C89 C80 C90
SADI 0.003 C45 C46 C75 C76
SADI 0.003 C46 C47 C76 C77
WGHT      0.0597      0.4012
FVAR       0.12480   0.55685   0.02102   0.02873   0.03003   0.02918   0.02551
FVAR       0.03643   0.03893   0.05098   0.04770   0.02872   0.03033   0.03102
FVAR       0.03302   0.03773   0.03792   0.03068   0.03851   0.02998   0.03933
FVAR       0.05083   0.03335   0.03577   0.02918   0.04100   0.04667   0.03616
FVAR       0.06190   0.06603   0.02007   0.03107   0.06307
C1    1    0.566733    0.705802    0.939680    11.00000    0.01525    0.02138 =
         0.02934    0.00217    0.00572    0.00178
AFIX  23
H11   2    0.521181    0.743770    0.972200    11.00000   31.00000
H12   2    0.538353    0.709738    0.861503    11.00000   31.00000
AFIX   0
C2    1    0.551876    0.616393    0.974822    11.00000    0.01970    0.02410 =
         0.03320    0.00481    0.00913   -0.00157
AFIX  23
H21   2    0.574214    0.613497    1.053420    11.00000   41.00000
H22   2    0.471440    0.600743    0.951085    11.00000   41.00000
AFIX   0
C3    1    0.621846    0.554559    0.929739    11.00000    0.02449    0.02040 =
         0.03179    0.00434    0.00778   -0.00144
AFIX  13
H31   2    0.592189    0.553432    0.850720    11.00000  311.00000
AFIX   0
O3    3    0.614857    0.471862    0.969159    11.00000    0.02980    0.02443 =
         0.06845    0.01150    0.01898   -0.00199
H3    2    0.546265    0.460381    0.959734    11.00000  331.00000
C4    1    0.747436    0.576343    0.954816    11.00000    0.02092    0.01737 =
         0.02537    0.00604    0.00823    0.00302
C5    1    0.759420    0.669128    0.923994    11.00000    0.01493    0.01729 =
         0.02091    0.00169    0.00472    0.00219
AFIX  13
H5    2    0.726026    0.671540    0.845525    11.00000  311.00000
AFIX   0
C6    1    0.881910    0.696827    0.939014    11.00000    0.01341    0.02142 =
         0.03221    0.00415    0.00429    0.00428
AFIX  23
H61   2    0.916441    0.707340    1.015283    11.00000   51.00000
H62   2    0.925326    0.652231    0.914690    11.00000   51.00000
AFIX   0
C7    1    0.885685    0.776079    0.875213    11.00000    0.01337    0.02176 =
         0.03552    0.00134    0.00792    0.00135
AFIX  23
H71   2    0.852881    0.764275    0.798961    11.00000   61.00000
H72   2    0.965234    0.792440    0.883621    11.00000   61.00000
AFIX   0
C8    1    0.821566    0.849657    0.909252    11.00000    0.00935    0.01959 =
         0.02752   -0.00184   -0.00041   -0.00059
C9    1    0.701274    0.819113    0.914488    11.00000    0.01282    0.01688 =
         0.02018   -0.00117    0.00113    0.00049
AFIX  13
H9    2    0.661127    0.808668    0.838610    11.00000  311.00000
AFIX   0
C10   1    0.691882    0.734306    0.971919    11.00000    0.01433    0.01883 =
         0.01992    0.00108    0.00319    0.00149
C11   1    0.638916    0.892112    0.947125    11.00000    0.01601    0.02062 =
         0.02395   -0.00161    0.00322    0.00095
O11   3    0.574107    0.885089    1.005747    11.00000    0.02529    0.02371 =
         0.03963    0.00058    0.01589    0.00474
C12   1    0.656321    0.974422    0.905208    11.00000    0.01951    0.01742 =
         0.02472   -0.00185    0.00341    0.00381
AFIX  43
H121  2    0.608921    1.018531    0.916342    11.00000  311.00000
AFIX   0
C13   1    0.734776    0.992040    0.851977    11.00000    0.01461    0.01820 =
         0.02196   -0.00171   -0.00276   -0.00126
C14   1    0.808785    0.922666    0.824959    11.00000    0.01282    0.01873 =
         0.02678   -0.00388    0.00258   -0.00033
C15   1    0.923514    0.961237    0.824700    11.00000    0.01404    0.02443 =
         0.03740    0.00433    0.00323   -0.00167
AFIX  23
H151  2    0.959641    0.982382    0.896723    11.00000   71.00000
H152  2    0.972902    0.917687    0.806820    11.00000   71.00000
AFIX   0
C16   1    0.911607    1.032295    0.744997    11.00000    0.01877    0.02370 =
         0.04181    0.00492    0.00549   -0.00276
AFIX  23
H161  2    0.985357    1.060143    0.753733    11.00000   81.00000
H162  2    0.888841    1.009468    0.671967    11.00000   81.00000
AFIX   0
C17   1    0.825860    1.095171    0.759607    11.00000    0.02223    0.02091 =
         0.03516    0.00112    0.00249   -0.00240
C18   1    0.747756    1.077508    0.813716    11.00000    0.01903    0.01757 =
         0.02579   -0.00206   -0.00166   -0.00229
C19   1    0.668596    1.144492    0.834976    11.00000    0.02264    0.01864 =
         0.02948   -0.00206    0.00070   -0.00009
AFIX  23
H191  2    0.663803    1.139455    0.909676    11.00000   91.00000
H192  2    0.592493    1.133871    0.788900    11.00000   91.00000
AFIX   0
C20   1    0.702484    1.234226    0.816161    11.00000    0.02389    0.01822 =
         0.03955   -0.00288   -0.00514   -0.00060
C21   1    0.736054    1.236576    0.710580    11.00000    0.03181    0.02320 =
         0.04801    0.00820    0.00326   -0.00179
AFIX  23
H211  2    0.756308    1.294365    0.696270    11.00000  101.00000
H212  2    0.670827    1.219687    0.652619    11.00000  101.00000
AFIX   0
C22   1    0.835419    1.179110    0.710643    11.00000    0.03278    0.02728 =
         0.05063    0.00788    0.01195   -0.00168
AFIX  23
H221  2    0.840735    1.171041    0.636497    11.00000  111.00000
H222  2    0.905743    1.206366    0.750391    11.00000  111.00000
AFIX   0
C23   1    0.800861    0.519840    0.884704    11.00000    0.03131    0.01812 =
         0.03711    0.00301    0.01315    0.00314
AFIX 137
H231  2    0.882988    0.525146    0.906778    11.00000  161.00000
H232  2    0.773959    0.536676    0.810151    11.00000  161.00000
H233  2    0.779575    0.461804    0.892642    11.00000  161.00000
AFIX   0
C24   1    0.805866    0.556154    1.071081    11.00000    0.02800    0.03015 =
         0.03229    0.01082    0.00803    0.00751
AFIX 137
H241  2    0.810335    0.495606    1.080800    11.00000  171.00000
H242  2    0.762580    0.580250    1.117780    11.00000  171.00000
H243  2    0.881960    0.579726    1.088836    11.00000  171.00000
AFIX   0
C25   1    0.730469    0.742249    1.094497    11.00000    0.02522    0.02661 =
         0.02387   -0.00150    0.00468    0.00482
AFIX 137
H251  2    0.716337    0.799064    1.115536    11.00000  181.00000
H252  2    0.811121    0.730025    1.118296    11.00000  181.00000
H253  2    0.688361    0.702681    1.127203    11.00000  181.00000
AFIX   0
C26   1    0.889480    0.880817    1.018966    11.00000    0.01950    0.02344 =
         0.03224   -0.00024   -0.00430   -0.00241
AFIX 137
H261  2    0.888301    0.838345    1.072863    11.00000  191.00000
H262  2    0.855803    0.932380    1.037144    11.00000  191.00000
H263  2    0.967449    0.891508    1.016540    11.00000  191.00000
AFIX   0
C27   1    0.753148    0.893199    0.710705    11.00000    0.01942    0.02059 =
         0.02668   -0.00195    0.00569    0.00091
AFIX 137
H271  2    0.687558    0.858525    0.711285    11.00000  201.00000
H272  2    0.807457    0.860637    0.683436    11.00000  201.00000
H273  2    0.729138    0.941741    0.664923    11.00000  201.00000
AFIX   0
C29   1    0.602312    1.292709    0.810679    11.00000    0.03104    0.02040 =
         0.04515   -0.00058   -0.00300    0.00208
AFIX 137
H291  2    0.625608    1.350367    0.803524    11.00000  211.00000
H292  2    0.576350    1.287144    0.875838    11.00000  211.00000
H293  2    0.540982    1.277979    0.749173    11.00000  211.00000
AFIX   0
C30   1    0.800846    1.261770    0.908134    11.00000    0.03515    0.02600 =
         0.05752   -0.00825   -0.01259   -0.00099
AFIX 137
H301  2    0.859764    1.219054    0.920911    11.00000  221.00000
H302  2    0.773980    1.269359    0.972512    11.00000  221.00000
H303  2    0.831547    1.314469    0.889654    11.00000  221.00000
AFIX   0
C31   1    0.380896    0.972481    0.438480    11.00000    0.02558    0.01955 =
         0.02454   -0.00284    0.00897   -0.00291
AFIX  23
H311  2    0.444193    0.934736    0.436623    11.00000  121.00000
H312  2    0.312576    0.950592    0.388140    11.00000  121.00000
AFIX   0
C32   1    0.406736    1.059529    0.402423    11.00000    0.02553    0.02217 =
         0.02606    0.00138    0.00794   -0.00291
AFIX  23
H321  2    0.478206    1.079724    0.449480    11.00000  131.00000
H322  2    0.416784    1.056183    0.329249    11.00000  131.00000
AFIX   0
C33   1    0.313357    1.121423    0.404733    11.00000    0.02284    0.01942 =
         0.02417    0.00304   -0.00017   -0.00426
AFIX  13
H331  2    0.243496    1.098622    0.355867    11.00000  321.00000
AFIX   0
O33   3    0.333487    1.199944    0.361452    11.00000    0.03578    0.02182 =
         0.02875    0.00788    0.00141   -0.00285
H33   2    0.387056    1.225444    0.402149    11.00000  331.00000
C34   1    0.288311    1.128499    0.514803    11.00000    0.01812    0.01572 =
         0.02505    0.00078    0.00107    0.00129
C35   1    0.269155    1.038653    0.553187    11.00000    0.01248    0.01757 =
         0.02115   -0.00082   -0.00136   -0.00107
AFIX  13
H35   2    0.201393    1.017943    0.499396    11.00000  321.00000
AFIX   0
C36   1    0.234783    1.036071    0.658265    11.00000    0.02382    0.01893 =
         0.02607   -0.00073    0.00692    0.00451
AFIX  23
H361  2    0.301779    1.044955    0.718025    11.00000  141.00000
H362  2    0.180237    1.081219    0.659779    11.00000  141.00000
AFIX   0
C37   1    0.181760    0.952153    0.670818    11.00000    0.02095    0.02045 =
         0.02923    0.00089    0.01060    0.00361
AFIX  23
H371  2    0.113154    0.945106    0.612277    11.00000  151.00000
H372  2    0.158509    0.951997    0.738524    11.00000  151.00000
AFIX   0
C38   1    0.260913    0.877471    0.670289    11.00000    0.01720    0.01931 =
         0.02210    0.00252    0.00445    0.00298
C39   1    0.313626    0.885779    0.572500    11.00000    0.01380    0.01786 =
         0.01996   -0.00125    0.00213   -0.00048
AFIX  13
H39   2    0.249197    0.876235    0.509203    11.00000  321.00000
AFIX   0
C40   1    0.362242    0.972603    0.551784    11.00000    0.01387    0.01633 =
         0.02058   -0.00216    0.00155   -0.00086
C41   1    0.391749    0.811616    0.573263    11.00000    0.02120    0.01792 =
         0.02903   -0.00114    0.00937    0.00147
O41   3    0.483228    0.815792    0.551010    11.00000    0.02159    0.01954 =
         0.04467    0.00109    0.01584    0.00249
C42   1    0.351774    0.730380    0.601320    11.00000    0.03349    0.01660 =
         0.05624    0.00181    0.02558    0.00569
AFIX  43
H421  2    0.392415    0.682230    0.590265    11.00000  321.00000
AFIX   0
DELU 0.004 0 C44 > C52 C59 C60
DELU 0.004 0 C43 C48
DELU 0.004 0 C44 C75 > C82 C89 C90
DELU 0.004 0 C43 C78
DELU 0 0.005 C38 C45
C43   1    0.262061    0.719393    0.641392    11.00000    0.03014    0.01917 =
         0.04846    0.00249    0.02129    0.00220
C44   1    0.191859    0.793354    0.660853    11.00000    0.02363    0.01828 =
         0.03723    0.00355    0.01464    0.00183
EADP C45 C75
EADP C46 C76
EADP C50 C80
PART 1 21
C45   1    0.160670    0.769945    0.763895    21.00000    0.04266    0.01360 =
         0.05266    0.00516    0.03379    0.01201
AFIX  23
H451  2    0.231071    0.759680    0.819239    21.00000  281.00000
H452  2    0.122896    0.818346    0.787191    21.00000  281.00000
AFIX   0
C46   1    0.084829    0.694285    0.758491    21.00000    0.04702    0.02728 =
         0.07275    0.00979    0.04366    0.00229
AFIX  23
H461  2    0.017958    0.697464    0.697428    21.00000  281.00000
H462  2    0.060328    0.686892    0.824985    21.00000  281.00000
AFIX   0
C47   1    0.166053    0.625224    0.743664    21.00000    0.03979    0.02317 =
         0.05411    0.00632    0.02610    0.00413
C48   1    0.240046    0.635223    0.681667    21.00000    0.01887    0.01992 =
         0.03891    0.00570    0.00746    0.00472
C49   1    0.300918    0.562630    0.652197    21.00000    0.03027    0.01684 =
         0.03981    0.00037    0.01551    0.00022
AFIX  23
H491  2    0.378220    0.562232    0.698875    21.00000  291.00000
H492  2    0.307304    0.570684    0.578370    21.00000  291.00000
AFIX   0
C50   1    0.247273    0.476236    0.659465    21.00000    0.03953    0.01821 =
         0.03456    0.00264    0.01440   -0.00234
C51   1    0.210422    0.472638    0.762485    21.00000    0.04272    0.01760 =
         0.03719    0.00931    0.01505    0.00397
AFIX  23
H511  2    0.174982    0.417897    0.767577    21.00000  291.00000
H512  2    0.277645    0.477200    0.823011    21.00000  291.00000
AFIX   0
C52   1    0.128205    0.540840    0.771327    21.00000    0.04911    0.02567 =
         0.04731    0.00949    0.03003    0.00602
AFIX  23
H521  2    0.053914    0.527976    0.723171    21.00000  291.00000
H522  2    0.119067    0.542169    0.844907    21.00000  291.00000
AFIX   0
PART 0
C53   1    0.178958    1.178753    0.500831    11.00000    0.02396    0.02391 =
         0.04335    0.00654    0.00713    0.00699
AFIX 137
H531  2    0.184238    1.230046    0.461462    11.00000  231.00000
H532  2    0.167628    1.192847    0.570829    11.00000  231.00000
H533  2    0.115279    1.145409    0.461294    11.00000  231.00000
AFIX   0
C54   1    0.381805    1.177102    0.592220    11.00000    0.02651    0.01719 =
         0.02825   -0.00213    0.00159   -0.00239
AFIX 137
H541  2    0.379655    1.235562    0.570090    11.00000  241.00000
H542  2    0.455143    1.153065    0.591877    11.00000  241.00000
H543  2    0.370257    1.173684    0.664077    11.00000  241.00000
AFIX   0
C55   1    0.475636    0.991814    0.632540    11.00000    0.01385    0.02109 =
         0.03232    0.00076   -0.00132   -0.00092
AFIX 137
H551  2    0.514391    0.939491    0.657595    11.00000  251.00000
H552  2    0.461372    1.022499    0.693078    11.00000  251.00000
H553  2    0.522838    1.025599    0.598005    11.00000  251.00000
AFIX   0
C56   1    0.354356    0.878663    0.775383    11.00000    0.03127    0.02971 =
         0.02324    0.00358    0.00316    0.00448
AFIX 137
H561  2    0.403030    0.927171    0.776081    11.00000  261.00000
H562  2    0.399287    0.827634    0.780900    11.00000  261.00000
H563  2    0.319896    0.881938    0.835687    11.00000  261.00000
AFIX   0
C57   1    0.084707    0.795134    0.567852    11.00000    0.02306    0.02835 =
         0.05880    0.00258    0.00819   -0.01081
AFIX 137
H571  2    0.056432    0.738264    0.552082    11.00000  271.00000
H572  2    0.102928    0.819077    0.504780    11.00000  271.00000
H573  2    0.026919    0.829186    0.587811    11.00000  271.00000
AFIX   0
PART 1 21
C59   1    0.146185    0.464024    0.564312    21.00000    0.06601    0.05877 =
         0.03359   -0.01195    0.00949   -0.02885
AFIX 137
H591  2    0.172306    0.459852    0.499094    21.00000  301.00000
H592  2    0.095034    0.511610    0.558934    21.00000  301.00000
H593  2    0.106444    0.412787    0.573938    21.00000  301.00000
AFIX   0
C60   1    0.336364    0.409042    0.662306    21.00000    0.07346    0.02496 =
         0.09084    0.00620    0.05361    0.00867
AFIX 137
H601  2    0.400702    0.418830    0.723106    21.00000  301.00000
H602  2    0.361452    0.411109    0.596396    21.00000  301.00000
H603  2    0.304018    0.354136    0.669236    21.00000  301.00000
AFIX   0
PART 2 -21
C75   1    0.150606    0.784021    0.765213   -21.00000    0.04266    0.01360 =
         0.05266    0.00516    0.03379    0.01201
AFIX  23
H751  2    0.214440    0.791173    0.828441   -21.00000  281.00000
H752  2    0.092937    0.826643    0.767497   -21.00000  281.00000
AFIX   0
C76   1    0.100954    0.697122    0.763961   -21.00000    0.04702    0.02728 =
         0.07275    0.00979    0.04366    0.00229
AFIX  23
H761  2    0.018287    0.703676    0.739274   -21.00000  281.00000
H762  2    0.116702    0.678914    0.839046   -21.00000  281.00000
AFIX   0
C77   1    0.132187    0.623595    0.701439   -21.00000    0.03102    0.02357 =
         0.04035    0.00415    0.01550   -0.00110
C78   1    0.210943    0.634476    0.647240   -21.00000    0.01491    0.02226 =
         0.01756    0.00293   -0.00327    0.00065
C79   1    0.264871    0.560649    0.604629   -21.00000    0.03777    0.01860 =
         0.02721    0.00137    0.00903   -0.00352
AFIX  23
H791  2    0.235113    0.557899    0.526512   -21.00000  291.00000
H792  2    0.347098    0.569997    0.619543   -21.00000  291.00000
AFIX   0
C80   1    0.243490    0.477573    0.652674   -21.00000    0.03953    0.01821 =
         0.03456    0.00264    0.01440   -0.00234
C81   1    0.118423    0.470799    0.648725   -21.00000    0.04616    0.02850 =
         0.04498    0.00168    0.01391   -0.01258
AFIX  23
H811  2    0.073742    0.475242    0.574101   -21.00000  291.00000
H812  2    0.102909    0.415776    0.676416   -21.00000  291.00000
AFIX   0
C82   1    0.083777    0.538632    0.713970   -21.00000    0.04558    0.03094 =
         0.05112    0.00232    0.02196   -0.01155
AFIX  23
H821  2    0.107237    0.522499    0.789856   -21.00000  291.00000
H822  2    0.000627    0.542730    0.694101   -21.00000  291.00000
AFIX   0
C89   1    0.275864    0.406494    0.587095   -21.00000    0.07242    0.02088 =
         0.06990   -0.00046    0.03971   -0.00157
AFIX 137
H891  2    0.272365    0.353341    0.623226   -21.00000  301.00000
H892  2    0.352532    0.415474    0.579624   -21.00000  301.00000
H893  2    0.223370    0.405272    0.516550   -21.00000  301.00000
AFIX   0
C90   1    0.316725    0.470031    0.766776   -21.00000    0.05851    0.03827 =
         0.04475    0.01943    0.00177    0.00523
AFIX 137
H901  2    0.305804    0.519282    0.807638   -21.00000  301.00000
H902  2    0.396080    0.465994    0.765477   -21.00000  301.00000
H903  2    0.295067    0.420000    0.800090   -21.00000  301.00000
HKLF 4
END
;
