# Supplementary material for: 3β-Hydroxy-28-norolea-12,17-dien-11-one
Source: Acta Crystallogr Sect E Struct Rep Online. 2014 Jul 2;70(Pt 8):o842. doi: 10.1107/S1600536814014998 (PMC4158528; doi:10.1107/S1600536814014998)
Supplement: Supplementary file 2 [file e-70-0o842-Isup2.hkl]

# 
# h,k,l, Fc-squared, Fo-squared, sigma(Fo-squared) and status flag 
# 
data_I
_shelx_title ' WJS331_0m in P2(1)  W.J.Seebacher C29 H44 O2 farblos 100K' 
_shelx_refln_list_code          4 
_shelx_F_calc_maximum      293.11 
_exptl_crystal_F_000       936.00 
_reflns_d_resolution_high  0.7965 
 
loop_ 
 _symmetry_equiv_pos_as_xyz 
 'x, y, z' 
 '-x, y+1/2, -z' 
 
_cell_length_a    12.2678 
_cell_length_b    16.0544 
_cell_length_c    12.9903 
_cell_angle_alpha  90.000 
_cell_angle_beta  104.448 
_cell_angle_gamma  90.000 
 
_shelx_F_squared_multiplier     1.000 
 
loop_ 
 _refln_index_h 
 _refln_index_k 
 _refln_index_l 
 _refln_F_squared_calc 
 _refln_F_squared_meas 
 _refln_F_squared_sigma 
 _refln_observed_status 
   2   0   0    52054.53    51436.90   1219.16 o 
   3   0   0       18.39       18.30      1.82 o 
   4   0   0     1747.59     1575.85     37.68 o 
   5   0   0       54.11       74.22      3.63 o 
   6   0   0      396.13      446.85     17.98 o 
   7   0   0       66.00       60.35      6.42 o 
   8   0   0       99.35      116.85      9.63 o 
   9   0   0      217.52      197.74     12.20 o 
  10   0   0       84.59       97.59      9.63 o 
  11   0   0      746.96      805.74     32.10 o 
  12   0   0      137.71      142.53     12.84 o 
  13   0   0       79.19       76.11      7.09 o 
  14   0   0      414.59      401.91     12.57 o 
   2   1   0    11513.43    12263.55    269.41 o 
   3   1   0       74.08       70.66      2.25 o 
   4   1   0     2762.83     2699.22     63.22 o 
   5   1   0       63.46       53.58      2.59 o 
   6   1   0     1334.22     1367.73     34.05 o 
   7   1   0        0.60        4.68      7.70 o 
   8   1   0       21.08       16.39      4.75 o 
   9   1   0       85.51       86.03      6.36 o 
  10   1   0      548.61      579.43     18.16 o 
  11   1   0      523.91      562.10     15.20 o 
  12   1   0      200.02      197.00      8.77 o 
  13   1   0       96.86       91.65      5.39 o 
  14   1   0       16.07       14.26      4.04 o 
   0   2   0      759.07      717.78     26.32 o 
   1   2   0      284.61      285.29      6.27 o 
   2   2   0     1425.31     1404.13     17.66 o 
   3   2   0      121.64      116.45      2.32 o 
   4   2   0      555.12      608.26     15.25 o 
   5   2   0     1058.83     1219.43     24.59 o 
   6   2   0      519.23      601.67     19.26 o 
   7   2   0      853.05      918.56     24.51 o 
   8   2   0      289.44      308.53     11.35 o 
   9   2   0       46.47       42.63      4.04 o 
  10   2   0      173.00      171.73     15.51 o 
  11   2   0       83.98       84.58      4.78 o 
  12   2   0        9.85        6.58      3.29 o 
  13   2   0       64.50       63.72      4.99 o 
  14   2   0       12.36        6.36      4.58 o 
   1   3   0     6234.92     6067.64    144.09 o 
   2   3   0       12.38       18.23      1.62 o 
   3   3   0      282.00      258.32      7.74 o 
   4   3   0     2155.59     2191.59     43.03 o 
   5   3   0     1519.44     1559.17     24.87 o 
   6   3   0      700.59      706.36     13.48 o 
   7   3   0       95.99       99.37      5.28 o 
   8   3   0       83.92       79.08      4.00 o 
   9   3   0       40.53       36.84      3.46 o 
  10   3   0       63.25       56.20      3.90 o 
  11   3   0       52.18       60.78      5.28 o 
  12   3   0       57.95       47.63      7.32 o 
  13   3   0       17.55        9.98      4.70 o 
  14   3   0       34.37       32.51      5.48 o 
   0   4   0     4439.43     3905.51     96.92 o 
   1   4   0      335.83      306.34      5.62 o 
   2   4   0      357.05      340.46      5.50 o 
   3   4   0     1300.44     1208.47     16.49 o 
   4   4   0     1409.05     1458.10     21.23 o 
   5   4   0       27.64       34.77      1.87 o 
   6   4   0      625.60      605.86     11.79 o 
   7   4   0      359.32      359.06      7.78 o 
   8   4   0      253.34      263.70      6.78 o 
   9   4   0      317.13      343.14      8.24 o 
  10   4   0      473.56      497.57     11.23 o 
  11   4   0       89.09      101.04      5.20 o 
  12   4   0       72.70       74.71      5.35 o 
  13   4   0       16.92       13.80      9.31 o 
  14   4   0       37.46       40.95      7.70 o 
   1   5   0     2792.56     2713.75     43.36 o 
   2   5   0      198.00      172.73      3.41 o 
   3   5   0     1777.65     1750.27     25.47 o 
   4   5   0     5285.45     5745.42     82.17 o 
   5   5   0      279.38      308.90      5.44 o 
   6   5   0     1296.91     1382.71     25.58 o 
   7   5   0       19.73       20.07      2.46 o 
   8   5   0      120.84      106.01      5.19 o 
   9   5   0       33.11       23.85      4.47 o 
  10   5   0      210.62      213.56      9.48 o 
  11   5   0      146.71      141.06      6.80 o 
  12   5   0       41.30       47.16     13.80 o 
  13   5   0       50.49       59.15      7.22 o 
  14   5   0      202.36      183.65     10.87 o 
   0   6   0      635.70      584.38     15.44 o 
   1   6   0        7.56        5.53      0.95 o 
   2   6   0     1986.71     1985.67     32.19 o 
   3   6   0      987.49     1071.45     14.68 o 
   4   6   0      489.27      468.98      8.13 o 
   5   6   0      207.10      223.75      5.43 o 
   6   6   0      693.95      695.12     15.93 o 
   7   6   0      637.11      577.44     16.78 o 
   8   6   0       93.69       95.82      5.94 o 
   9   6   0      154.03      133.82      5.67 o 
  10   6   0       99.46       89.95      8.91 o 
  11   6   0       29.57       24.58      5.21 o 
  12   6   0       89.37       81.22      7.26 o 
  13   6   0      310.75      307.84     13.60 o 
  14   6   0        1.57       -1.18      4.29 o 
   1   7   0     1537.83     1548.54     25.13 o 
   2   7   0      211.94      184.98      4.49 o 
   3   7   0     4818.61     5071.04     67.15 o 
   4   7   0     1068.78     1121.91     18.26 o 
   5   7   0       99.35      108.69      4.17 o 
   6   7   0      227.86      233.89      8.84 o 
   7   7   0       69.29       62.17      8.03 o 
   8   7   0        2.43       -0.57      3.68 o 
   9   7   0      188.08      196.98      9.50 o 
  10   7   0      148.02      136.90      9.08 o 
  11   7   0      173.24      186.19     10.90 o 
  12   7   0        2.90       -2.08      3.84 o 
  13   7   0       65.86       60.94      7.48 o 
   0   8   0      186.57      179.58      6.36 o 
   1   8   0      818.22      866.40     14.80 o 
   2   8   0      541.44      599.26     10.26 o 
   3   8   0      941.93      919.73     15.26 o 
   4   8   0      388.82      417.93      6.94 o 
   5   8   0      535.95      547.29     15.66 o 
   6   8   0      132.70      124.58      6.81 o 
   7   8   0      138.35      141.73      9.95 o 
   8   8   0        4.78        0.30      2.92 o 
   9   8   0      339.71      341.13     12.48 o 
  10   8   0      284.57      278.97     11.80 o 
  11   8   0       41.01       44.93      6.12 o 
  12   8   0       41.04       42.41      6.36 o 
  13   8   0       24.96       15.54      5.66 o 
   1   9   0      225.48      217.31      4.87 o 
   2   9   0      808.41      862.89     16.43 o 
   3   9   0      155.56      156.63      4.18 o 
   4   9   0      223.86      211.61      5.32 o 
   5   9   0      637.04      614.80     17.44 o 
   6   9   0      428.99      440.42     13.34 o 
   7   9   0     1187.66     1221.90     32.44 o 
   8   9   0       69.11       65.60     10.59 o 
   9   9   0      458.59      467.39     15.42 o 
  10   9   0       39.22       24.90      5.45 o 
  11   9   0       11.97       16.02      7.38 o 
  12   9   0      107.88      113.03      8.17 o 
  13   9   0       57.98       63.61      7.26 o 
   0  10   0     1199.99     1070.26     39.81 o 
   1  10   0      182.61      161.56      5.54 o 
   2  10   0      503.48      504.14     12.47 o 
   3  10   0       19.66       24.49      2.15 o 
   4  10   0      866.53      913.36     17.53 o 
   5  10   0      811.40      800.96     21.93 o 
   6  10   0      118.64      112.61      8.03 o 
   7  10   0      126.42      112.27     17.01 o 
   8  10   0      612.98      586.99     17.93 o 
   9  10   0      106.32       98.25     11.88 o 
  10  10   0      192.66      193.45     10.21 o 
  11  10   0       22.84       16.31      5.66 o 
  12  10   0       85.20       90.81      7.48 o 
   1  11   0      134.16      115.57      4.81 o 
   2  11   0      123.09      113.78      4.96 o 
   3  11   0      637.52      680.46     13.46 o 
   4  11   0      133.92      133.99      4.52 o 
   5  11   0      152.00      128.00      7.62 o 
   6  11   0      514.53      460.72     14.71 o 
   7  11   0      100.91      100.68      6.48 o 
   8  11   0      447.37      476.56     15.66 o 
   9  11   0       95.50      104.57     12.52 o 
  10  11   0      746.23      779.48     22.84 o 
  11  11   0      131.37      136.26      9.08 o 
  12  11   0      108.05      112.70      8.17 o 
   0  12   0     4675.06     4412.00    143.49 o 
   1  12   0     1929.22     1942.44     42.09 o 
   2  12   0      305.73      298.21     10.82 o 
   3  12   0     2365.10     2396.67     43.46 o 
   4  12   0      997.96      992.60     18.98 o 
   5  12   0      170.38      159.73      5.84 o 
   6  12   0      297.49      301.18     10.87 o 
   7  12   0       10.01        8.99      4.09 o 
   8  12   0      413.75      424.06     14.51 o 
   9  12   0      251.26      228.73     10.60 o 
  10  12   0       33.45       33.78      5.90 o 
  11  12   0       36.12       58.14      8.67 o 
   1  13   0     1284.87     1283.18     30.82 o 
   2  13   0      835.29      846.28     19.49 o 
   3  13   0     1045.41     1105.21     21.14 o 
   4  13   0       48.94       51.55      3.71 o 
   5  13   0      107.31       95.11      6.49 o 
   6  13   0       39.13       36.43      5.39 o 
   7  13   0       40.90       40.50      8.03 o 
   8  13   0       31.49       42.41      5.39 o 
   9  13   0       43.32       45.96      5.85 o 
  10  13   0       78.03       79.31      7.03 o 
  11  13   0      146.67      149.47      9.30 o 
   0  14   0      997.91      952.77     36.60 o 
   1  14   0       45.39       40.77      4.09 o 
   2  14   0       11.16       13.23      3.18 o 
   3  14   0       39.66       35.46      3.45 o 
   4  14   0      271.20      268.04      8.81 o 
   5  14   0        9.64        8.34      3.11 o 
   6  14   0       24.10       24.37      7.06 o 
   7  14   0       45.08       50.50     10.27 o 
   8  14   0       46.16       60.93      5.66 o 
   9  14   0       78.25       84.37      7.03 o 
  10  14   0        0.14       -3.21      3.63 o 
   1  15   0      116.68      113.90      6.12 o 
   2  15   0      348.79      359.57     13.48 o 
   3  15   0      361.15      373.94     10.22 o 
   4  15   0       78.17       85.89      6.84 o 
   5  15   0       16.00       18.18      4.29 o 
   6  15   0       91.87      106.06      8.99 o 
   7  15   0       82.61       84.03      8.67 o 
   8  15   0       31.46       24.69      5.21 o 
   9  15   0       20.01       19.21      8.03 o 
   0  16   0       67.67       70.62      7.70 o 
   1  16   0      159.84      158.32      7.48 o 
   2  16   0       30.47       25.38      3.23 o 
   3  16   0        7.61        2.39      2.82 o 
   4  16   0       78.41       86.44      4.79 o 
   5  16   0      119.48      131.02     11.66 o 
   6  16   0        4.78        9.89      9.31 o 
   7  16   0      145.95      149.52      8.39 o 
   8  16   0       20.12       19.57      5.21 o 
   9  16   0      222.79      205.52      9.50 o 
   1  17   0       50.39       56.40      4.99 o 
   2  17   0       40.89       45.20      4.00 o 
   3  17   0      100.96      101.23      5.06 o 
   4  17   0        5.52        4.57      2.92 o 
   5  17   0       62.72       72.94      4.58 o 
   6  17   0       29.86       35.31      7.06 o 
   7  17   0      279.63      261.30     16.05 o 
   0  18   0      123.09      118.77     10.27 o 
   1  18   0       34.49       38.52      4.47 o 
   2  18   0      151.99      153.69      8.13 o 
   3  18   0       15.29       17.03      4.29 o 
   4  18   0       14.64       11.24      5.46 o 
   5  18   0       45.43       44.20      4.75 o 
   6  18   0        8.14        5.14      5.78 o 
   1  19   0       12.32       18.57      3.84 o 
   2  19   0       66.34       71.26      5.66 o 
   3  19   0      107.25      108.38      6.57 o 
   4  19   0       55.62       53.84      4.54 o 
   0  20   0      505.20      448.78     19.90 o 
   1  20   0       28.73       29.19      3.84 o 
 -15   0   1      157.16      159.94      9.96 o 
 -14   0   1        6.78       -1.51      3.44 o 
 -13   0   1       16.29       12.34      4.42 o 
 -12   0   1       28.62       32.90      5.39 o 
 -11   0   1        9.72        7.34      4.62 o 
 -10   0   1       10.86       -0.64      5.14 o 
  -9   0   1       70.04       87.96      8.99 o 
  -8   0   1       60.98       60.35      7.70 o 
  -7   0   1      384.78      471.25     19.26 o 
  -6   0   1      429.87      471.25     18.62 o 
  -5   0   1      689.51      753.10     26.97 o 
  -4   0   1      279.56      224.86      7.03 o 
  -3   0   1      244.60      173.99      7.06 o 
  -2   0   1      445.23      505.92     19.90 o 
   1   0   1      223.83      179.02      4.97 o 
   2   0   1     1386.72     1169.89     28.15 o 
   3   0   1      832.67      999.49     24.97 o 
   4   0   1      786.17      822.43     29.53 o 
   5   0   1      412.81      310.10     12.84 o 
   6   0   1      649.04      667.71     25.68 o 
   7   0   1       98.45      114.92      8.99 o 
   8   0   1      355.50      382.01     17.33 o 
   9   0   1     1460.17     1479.87     53.93 o 
  10   0   1       11.71       18.62      7.70 o 
  11   0   1       70.92       69.34      9.63 o 
  12   0   1       90.67       86.67     11.56 o 
  13   0   1      340.63      324.86     19.26 o 
  14   0   1        1.25       -0.64      7.06 o 
 -15   1   1       34.57       30.55      4.81 o 
 -14   1   1        5.32        2.00      2.80 o 
 -13   1   1      143.67      139.43      5.68 o 
 -12   1   1      104.13      103.28      4.87 o 
 -11   1   1      367.49      358.11      9.55 o 
 -10   1   1        8.00        3.02      3.22 o 
  -9   1   1      106.87      112.51      6.39 o 
  -8   1   1      158.82      160.15      6.05 o 
  -7   1   1      778.58      860.16     18.72 o 
  -6   1   1     1448.80     1458.33     32.17 o 
  -5   1   1     1953.09     1997.39     40.85 o 
  -4   1   1      278.97      292.21      5.51 o 
  -3   1   1     2940.40     3266.80     46.24 o 
  -2   1   1      690.01      719.81     11.13 o 
  -1   1   1     3495.80     3325.87    314.27 o 
   1   1   1    11277.80    10597.05    346.95 o 
   2   1   1     3206.22     3330.52     56.17 o 
   3   1   1      415.11      433.84     10.01 o 
   4   1   1     2030.07     2049.39     35.15 o 
   5   1   1      454.54      554.18     12.35 o 
   6   1   1      356.72      350.85     10.44 o 
   7   1   1      458.89      457.45     13.62 o 
   8   1   1       50.35       37.62      9.31 o 
   9   1   1      444.70      438.32     14.29 o 
  10   1   1      234.72      254.46     11.12 o 
  11   1   1      364.97      386.54     14.53 o 
  12   1   1      389.53      378.21     14.98 o 
  13   1   1        6.31        1.50      3.77 o 
  14   1   1       88.38       77.98      6.70 o 
 -15   2   1      165.73      161.95      6.95 o 
 -14   2   1       69.87       65.41      6.09 o 
 -13   2   1      226.05      244.69      8.14 o 
 -12   2   1      200.68      230.23      7.86 o 
 -11   2   1      150.73      145.96      5.98 o 
 -10   2   1      431.69      471.00     10.35 o 
  -9   2   1      184.28      171.45      8.06 o 
  -8   2   1      118.89      123.07      4.78 o 
  -7   2   1     2165.73     2285.79     40.83 o 
  -6   2   1     1696.49     1765.48     31.64 o 
  -5   2   1     2642.51     2703.54     42.48 o 
  -4   2   1     2167.65     2266.01     32.17 o 
  -3   2   1     1488.40     1401.46     23.47 o 
  -2   2   1      964.20     1004.84     13.49 o 
  -1   2   1     1773.55     1700.58     25.42 o 
   0   2   1      465.57      429.48     10.71 o 
   1   2   1     2025.74     2024.77     71.89 o 
   2   2   1     1797.55     1776.27     65.93 o 
   3   2   1      606.09      650.02     11.71 o 
   4   2   1      930.38      909.39     27.34 o 
   5   2   1      474.97      465.67     10.75 o 
   6   2   1      214.51      224.52      7.48 o 
   7   2   1      659.92      651.51     17.98 o 
   8   2   1      130.05      116.24      7.26 o 
   9   2   1       77.09       66.69      6.12 o 
  10   2   1      299.21      321.01     12.71 o 
  11   2   1      242.42      257.36      9.42 o 
  12   2   1        6.33        3.93      3.64 o 
  13   2   1       16.48        9.72      4.82 o 
  14   2   1       15.98       13.58      6.08 o 
 -14   3   1       26.43       32.99      7.17 o 
 -13   3   1       46.22       39.69      6.93 o 
 -12   3   1      115.74      108.88      6.00 o 
 -11   3   1      399.62      438.48     10.91 o 
 -10   3   1      190.35      194.06      6.57 o 
  -9   3   1      152.85      150.52      5.69 o 
  -8   3   1       82.88       86.92      4.09 o 
  -7   3   1      105.81      118.94      4.39 o 
  -6   3   1     1500.81     1644.79     29.79 o 
  -5   3   1     2278.06     2317.91     36.36 o 
  -4   3   1     2995.01     3063.54     44.29 o 
  -3   3   1      315.14      298.03      5.20 o 
  -2   3   1     1809.60     1620.97     20.39 o 
  -1   3   1     2834.82     2464.26     33.56 o 
   0   3   1     1023.15     1056.30     17.20 o 
   1   3   1     1294.24     1324.17     20.82 o 
   2   3   1      602.24      551.46     13.53 o 
   3   3   1      940.55      923.78     16.11 o 
   4   3   1      559.19      598.31     12.72 o 
   5   3   1      100.89       86.89      3.94 o 
   6   3   1      757.78      830.07     21.34 o 
   7   3   1      557.56      564.88     16.32 o 
   8   3   1      138.24      130.58     12.52 o 
   9   3   1     1005.25      968.13     22.11 o 
  10   3   1        5.66        7.00      3.43 o 
  11   3   1      195.83      212.76      7.56 o 
  12   3   1       95.71      102.62      8.62 o 
  13   3   1       49.03       40.29      5.10 o 
  14   3   1       15.22       15.70      5.10 o 
 -14   4   1       21.86       22.04      6.31 o 
 -13   4   1       22.60       22.98      9.31 o 
 -12   4   1       29.57       25.54      4.42 o 
 -11   4   1      229.05      218.73      8.24 o 
 -10   4   1      504.43      537.46     14.21 o 
  -9   4   1      248.87      226.40      7.51 o 
  -8   4   1       72.83       86.64      4.69 o 
  -7   4   1      286.22      292.75      7.88 o 
  -6   4   1      991.39      914.43     19.97 o 
  -5   4   1      793.82      846.88     13.93 o 
  -4   4   1     2064.84     2269.68     28.39 o 
  -3   4   1     1615.66     1583.68     21.31 o 
  -2   4   1     7687.51     7488.71    100.57 o 
  -1   4   1      205.18      185.33      3.35 o 
   0   4   1       97.52       98.94      2.60 o 
   1   4   1      321.43      300.73      5.50 o 
   2   4   1     1754.76     1741.96     27.48 o 
   3   4   1      127.75      104.68      2.81 o 
   4   4   1       44.74       41.22      2.06 o 
   5   4   1      540.02      624.13     11.79 o 
   6   4   1      358.45      366.79      7.69 o 
   7   4   1      687.12      702.75     13.96 o 
   8   4   1      217.83      224.45      6.34 o 
   9   4   1       25.44       24.70      4.19 o 
  10   4   1      270.27      255.83      7.89 o 
  11   4   1      291.16      277.23     10.66 o 
  12   4   1      121.23      118.93      6.50 o 
  13   4   1      147.93      141.72      7.90 o 
  14   4   1       63.39       70.32      6.98 o 
 -14   5   1       37.76       28.93      8.67 o 
 -13   5   1        5.05        4.05      4.86 o 
 -12   5   1       75.80       57.47      6.36 o 
 -11   5   1       10.22        7.24      3.56 o 
 -10   5   1      791.50      789.05     19.67 o 
  -9   5   1      412.03      421.10     11.24 o 
  -8   5   1       51.72       56.84      6.74 o 
  -7   5   1      210.30      208.51      6.50 o 
  -6   5   1      178.38      180.48      4.71 o 
  -5   5   1     1092.91     1229.75     15.89 o 
  -4   5   1     5637.46     6106.76     75.71 o 
  -3   5   1      186.57      192.79      3.43 o 
  -2   5   1     3738.11     3821.31     51.63 o 
  -1   5   1      248.55      238.22      4.38 o 
   0   5   1      551.21      526.10      8.88 o 
   1   5   1      419.93      422.28      8.01 o 
   2   5   1      778.85      730.71     10.96 o 
   3   5   1      334.73      289.29      6.15 o 
   4   5   1       76.38       73.56      4.02 o 
   5   5   1      589.82      654.73     11.13 o 
   6   5   1      730.79      764.24     16.80 o 
   7   5   1      295.81      262.29      8.15 o 
   8   5   1      373.49      360.25      8.14 o 
   9   5   1       15.10        8.99      2.96 o 
  10   5   1      234.45      204.49      6.55 o 
  11   5   1       23.43       18.08      4.90 o 
  12   5   1      122.89      115.40      6.61 o 
  13   5   1      176.02      190.43     11.80 o 
  14   5   1       21.84       15.55      6.31 o 
 -14   6   1       69.27       56.49      9.31 o 
 -13   6   1       15.06       -1.79      4.15 o 
 -12   6   1      186.29      200.13     26.32 o 
 -11   6   1      210.80      201.41     11.31 o 
 -10   6   1      149.49      182.33      8.48 o 
  -9   6   1        9.68        8.25      2.87 o 
  -8   6   1       10.86       16.93      2.87 o 
  -7   6   1      340.62      333.40      8.88 o 
  -6   6   1       73.18       92.46      4.15 o 
  -5   6   1      896.30      991.60     12.97 o 
  -4   6   1     3290.91     3535.59     47.41 o 
  -3   6   1     1991.92     1962.97     26.74 o 
  -2   6   1     2433.72     2447.92     35.59 o 
  -1   6   1      286.37      273.74      5.22 o 
   0   6   1     1905.77     1713.71     27.76 o 
   1   6   1      209.19      230.88      5.29 o 
   2   6   1      211.32      245.23      4.35 o 
   3   6   1     1088.16     1109.17     16.40 o 
   4   6   1      590.49      595.67     11.15 o 
   5   6   1      279.18      305.20      6.74 o 
   6   6   1        9.60       18.88      4.09 o 
   7   6   1       98.44       89.28      5.90 o 
   8   6   1      110.06      113.09      5.80 o 
   9   6   1       93.59       89.63      5.56 o 
  10   6   1      177.03      179.80      9.99 o 
  11   6   1       13.21       12.14      6.10 o 
  12   6   1       68.25       74.12     10.91 o 
  13   6   1       18.68       28.06      6.57 o 
 -14   7   1       13.77        7.90      8.35 o 
 -13   7   1       32.42       26.00      6.36 o 
 -12   7   1       41.90       43.10      5.90 o 
 -11   7   1       14.24       19.58      5.45 o 
 -10   7   1      391.12      399.36     10.94 o 
  -9   7   1        8.28        6.95      2.94 o 
  -8   7   1       15.15       16.40      2.96 o 
  -7   7   1      153.36      139.50      5.79 o 
  -6   7   1      135.45      128.21      4.88 o 
  -5   7   1      265.32      281.87      8.09 o 
  -4   7   1      523.72      600.80      9.45 o 
  -3   7   1     2824.00     2945.53     42.76 o 
  -2   7   1     2022.91     2144.82     31.15 o 
  -1   7   1     5621.52     5389.45     85.76 o 
   0   7   1       60.75       48.15      3.08 o 
   1   7   1      119.28      128.12      3.68 o 
   2   7   1      630.35      662.85     10.33 o 
   3   7   1      818.48      815.83     11.59 o 
   4   7   1       52.04       50.57      3.20 o 
   5   7   1      278.24      262.33      6.46 o 
   6   7   1      307.22      296.30     10.44 o 
   7   7   1      163.06      154.77     10.27 o 
   8   7   1      635.61      619.56     19.58 o 
   9   7   1      149.39      143.53      8.84 o 
  10   7   1       82.88       98.61      7.48 o 
  11   7   1      232.91      238.23     11.80 o 
  12   7   1      158.56      148.49     17.98 o 
  13   7   1       63.82       66.49      7.26 o 
 -13   8   1       73.71       69.78      7.48 o 
 -12   8   1       73.52       86.98      7.72 o 
 -11   8   1      182.15      193.63     12.84 o 
 -10   8   1        2.10       -2.05      3.38 o 
  -9   8   1      344.27      352.33     12.43 o 
  -8   8   1       49.92       41.98      4.75 o 
  -7   8   1      424.49      433.27     10.71 o 
  -6   8   1      288.45      288.03      6.52 o 
  -5   8   1      384.08      349.89      8.75 o 
  -4   8   1      461.07      461.60      8.25 o 
  -3   8   1      178.86      185.42      4.06 o 
  -2   8   1      941.00      870.34     13.23 o 
  -1   8   1      552.23      570.54      9.92 o 
   0   8   1      931.77      826.50     14.05 o 
   1   8   1      236.52      226.21      5.46 o 
   2   8   1      122.90      143.72      3.33 o 
   3   8   1      114.04      114.85      3.04 o 
   4   8   1      381.48      373.37      8.02 o 
   5   8   1      190.86      182.42      7.68 o 
   6   8   1       47.08       41.09      4.29 o 
   7   8   1       57.75       57.98      5.46 o 
   8   8   1      362.41      352.03     12.93 o 
   9   8   1       49.76       45.07      8.67 o 
  10   8   1      104.86      101.51      7.72 o 
  11   8   1       70.99       58.37     10.27 o 
  12   8   1       52.11       51.66      7.03 o 
  13   8   1       69.06       60.44      7.22 o 
 -13   9   1        1.88       -3.40      3.84 o 
 -12   9   1       15.98       20.22      5.90 o 
 -11   9   1      107.09       91.54      6.81 o 
 -10   9   1      158.27      138.63     10.59 o 
  -9   9   1      143.92      148.96      8.63 o 
  -8   9   1      331.83      264.15     10.21 o 
  -7   9   1      251.83      249.56     16.37 o 
  -6   9   1       11.92        9.67      2.33 o 
  -5   9   1      655.48      674.49     15.13 o 
  -4   9   1      205.76      223.61      5.68 o 
  -3   9   1      197.44      189.14      4.35 o 
  -2   9   1      119.19      109.66      3.25 o 
  -1   9   1      149.92      175.80      4.59 o 
   0   9   1      239.82      210.51      4.73 o 
   1   9   1        7.04       19.82      1.61 o 
   2   9   1       46.38       53.43      2.11 o 
   3   9   1       95.04       85.82      3.16 o 
   4   9   1      380.66      364.79      7.92 o 
   5   9   1      195.97      183.16      7.72 o 
   6   9   1      634.91      669.76     19.51 o 
   7   9   1       79.88       75.12      5.90 o 
   8   9   1       71.69       74.39      6.12 o 
   9   9   1       20.86       14.61      7.70 o 
  10   9   1      163.53      191.36     19.26 o 
  11   9   1       35.02       42.62      5.90 o 
  12   9   1       85.08       66.19      7.48 o 
  13   9   1        7.44        4.86      4.37 o 
 -13  10   1      109.65       99.62      7.72 o 
 -12  10   1       13.05       12.52      5.90 o 
 -11  10   1      165.00      179.36     10.21 o 
 -10  10   1       23.80       23.29      5.39 o 
  -9  10   1      534.83      614.75     21.19 o 
  -8  10   1      637.15      586.01     17.69 o 
  -7  10   1      742.67      712.36     20.62 o 
  -6  10   1      404.71      408.36     11.81 o 
  -5  10   1        6.46        7.47      2.45 o 
  -4  10   1      173.27      155.44      4.58 o 
  -3  10   1      325.67      309.40      6.84 o 
  -2  10   1      154.60      158.59      5.63 o 
  -1  10   1       93.66       95.59      3.60 o 
   0  10   1      419.75      387.45      9.97 o 
   1  10   1      106.43      118.33      6.10 o 
   2  10   1       56.95       56.10      2.97 o 
   3  10   1      156.39      151.50      4.61 o 
   4  10   1      215.80      227.78      6.79 o 
   5  10   1      145.41      126.16      6.81 o 
   6  10   1      632.94      630.16     23.11 o 
   7  10   1      495.26      502.78     15.62 o 
   8  10   1      206.79      204.43      9.75 o 
   9  10   1       91.72      105.15     10.91 o 
  10  10   1      185.29      199.35     10.41 o 
  11  10   1       55.40       62.30      9.95 o 
  12  10   1      126.80      125.46      8.17 o 
 -12  11   1       28.60       30.19      5.90 o 
 -11  11   1      150.60      178.55      9.96 o 
 -10  11   1      329.07      370.99     16.69 o 
  -9  11   1      200.73      186.45      9.50 o 
  -8  11   1      176.62      178.13      8.77 o 
  -7  11   1       64.26       60.04      5.45 o 
  -6  11   1      134.58      141.26     10.29 o 
  -5  11   1      404.21      377.22      9.83 o 
  -4  11   1      205.18      203.31      6.21 o 
  -3  11   1      802.36      736.81     14.25 o 
  -2  11   1      332.26      296.29      8.24 o 
  -1  11   1      315.77      277.15      7.73 o 
   0  11   1      600.44      576.18     13.79 o 
   1  11   1       31.13       30.09      2.82 o 
   2  11   1      405.34      414.07     10.50 o 
   3  11   1     1573.51     1585.04     34.33 o 
   4  11   1       98.37       95.29      3.74 o 
   5  11   1      285.10      284.22     14.45 o 
   6  11   1      164.03      186.07     12.52 o 
   7  11   1      129.15      125.84      8.17 o 
   8  11   1      135.68      141.52      8.39 o 
   9  11   1       41.65       39.73      8.35 o 
  10  11   1      100.28      102.79      7.72 o 
  11  11   1       62.90       62.64      7.48 o 
  12  11   1      188.54      185.97     10.60 o 
 -12  12   1      211.67      194.83      9.86 o 
 -11  12   1       42.32       49.22      6.36 o 
 -10  12   1       29.89       33.50      7.38 o 
  -9  12   1       20.30       18.70      4.75 o 
  -8  12   1       46.73       47.43      5.66 o 
  -7  12   1       47.94       58.02      5.66 o 
  -6  12   1        7.14        2.77      3.22 o 
  -5  12   1       65.95       69.37      2.91 o 
  -4  12   1      221.99      229.71      6.32 o 
  -3  12   1      806.69      814.92     15.60 o 
  -2  12   1      669.42      632.25     12.66 o 
  -1  12   1     1619.87     1512.03     33.04 o 
   0  12   1      216.09      204.46      6.99 o 
   1  12   1      387.56      403.00      9.56 o 
   2  12   1     4136.03     4187.01     87.98 o 
   3  12   1     1771.90     1853.36     40.38 o 
   4  12   1     1501.16     1481.05     27.57 o 
   5  12   1      169.90      166.36      8.13 o 
   6  12   1       40.69       41.12      5.21 o 
   7  12   1      150.41      153.77      8.84 o 
   8  12   1      239.70      255.41     10.87 o 
   9  12   1      150.73      187.28     10.59 o 
  10  12   1       24.36       30.43     10.27 o 
  11  12   1       64.75       66.87      6.76 o 
 -11  13   1       60.16       56.68      8.99 o 
 -10  13   1        3.23        2.73      4.47 o 
  -9  13   1        0.36       -0.53      3.84 o 
  -8  13   1        7.31        4.34      8.35 o 
  -7  13   1      221.36      236.69      9.86 o 
  -6  13   1       74.67       64.31      5.22 o 
  -5  13   1       13.02        6.44      2.50 o 
  -4  13   1      214.70      230.34      6.55 o 
  -3  13   1      430.70      424.56     10.42 o 
  -2  13   1     1433.40     1459.83     27.08 o 
  -1  13   1     1036.18      913.45     20.95 o 
   0  13   1      892.25      882.91     20.54 o 
   1  13   1      569.46      555.42     13.65 o 
   2  13   1      301.33      287.92      8.88 o 
   3  13   1       22.01       29.50      2.77 o 
   4  13   1      776.50      825.82     16.36 o 
   5  13   1       74.41       64.79      5.85 o 
   6  13   1       27.28       32.03      4.75 o 
   7  13   1      179.73      180.11      9.30 o 
   8  13   1        3.95        3.21      4.54 o 
   9  13   1       99.63      116.54     16.05 o 
  10  13   1       44.14       51.85      6.12 o 
  11  13   1       35.28       40.08      6.12 o 
 -10  14   1       23.60       20.64      8.03 o 
  -9  14   1       27.87       35.24      5.85 o 
  -8  14   1       63.19       58.53      5.85 o 
  -7  14   1       61.13       53.66      5.85 o 
  -6  14   1      123.73      108.10      7.22 o 
  -5  14   1       14.64       19.68      3.11 o 
  -4  14   1       95.73       91.25      4.82 o 
  -3  14   1       44.79       38.07      4.58 o 
  -2  14   1      209.49      221.06      7.08 o 
  -1  14   1       29.88       24.52      3.55 o 
   0  14   1       42.76       40.25      7.38 o 
   1  14   1       57.09       49.59      4.99 o 
   2  14   1      535.54      529.16     16.34 o 
   3  14   1      485.88      516.63     12.82 o 
   4  14   1       95.64       93.24      5.03 o 
   5  14   1      381.17      395.46     15.73 o 
   6  14   1       12.24       12.41      4.75 o 
   7  14   1      110.20      126.62      7.93 o 
   8  14   1       20.46       21.44      5.21 o 
   9  14   1      101.74       98.38      7.06 o 
  10  14   1       53.03       56.33      6.36 o 
 -10  15   1       26.16       21.01      4.93 o 
  -9  15   1       39.84       40.31      8.99 o 
  -8  15   1        4.32       -1.28      4.49 o 
  -7  15   1       84.71       96.44      6.48 o 
  -6  15   1       86.85      104.81      7.03 o 
  -5  15   1       83.55       99.40      7.08 o 
  -4  15   1       40.07       37.97      3.75 o 
  -3  15   1       32.58       29.03      3.16 o 
  -2  15   1       86.56       87.49      4.42 o 
  -1  15   1      121.19      114.87      6.57 o 
   0  15   1      271.96      268.09     10.41 o 
   1  15   1       46.47       38.02      4.99 o 
   2  15   1       77.60       74.00      7.70 o 
   3  15   1      520.30      545.30     13.68 o 
   4  15   1      100.88      101.30      5.43 o 
   5  15   1       99.27      107.09     11.56 o 
   6  15   1      123.76      142.48      8.59 o 
   7  15   1       11.81       12.64     12.20 o 
   8  15   1       10.58       -1.08      4.82 o 
   9  15   1        8.64       17.79     12.20 o 
  -9  16   1      119.35      111.71     10.91 o 
  -8  16   1      106.81      133.40      8.67 o 
  -7  16   1       55.92       60.17      6.02 o 
  -6  16   1      152.76      163.04      7.86 o 
  -5  16   1       46.76       55.49      3.99 o 
  -4  16   1       22.95       29.09      3.29 o 
  -3  16   1      102.86       96.77      8.06 o 
  -2  16   1       52.80       55.03      3.67 o 
  -1  16   1       37.07       33.93      4.29 o 
   0  16   1      144.93      138.58      7.06 o 
   1  16   1       55.25       49.73      5.21 o 
   2  16   1       25.02       27.85      4.54 o 
   3  16   1      106.83      116.78      5.93 o 
   4  16   1      160.10      167.91      6.91 o 
   5  16   1        7.06        6.72      5.78 o 
   6  16   1      116.59      116.56      7.72 o 
   7  16   1        7.31        8.01      4.75 o 
   8  16   1      266.13      260.00     10.60 o 
  -8  17   1       25.64       28.89      7.06 o 
  -7  17   1      158.77      158.58     12.84 o 
  -6  17   1      100.90       99.51     10.27 o 
  -5  17   1      108.73      116.22     12.20 o 
  -4  17   1       70.36       84.57      6.10 o 
  -3  17   1       34.28       38.15      4.49 o 
  -2  17   1        5.56        1.10      3.08 o 
  -1  17   1       47.57       58.60      4.99 o 
   0  17   1       96.93      106.32      6.42 o 
   1  17   1       67.79       77.88      7.70 o 
   2  17   1       58.85       68.18     11.88 o 
   3  17   1      137.82      151.35      6.55 o 
   4  17   1        8.49       10.02      3.20 o 
   5  17   1       44.65       53.30      6.42 o 
   6  17   1      215.06      208.01     26.64 o 
   7  17   1       26.31       23.72      6.74 o 
  -6  18   1       41.43       46.87      7.06 o 
  -5  18   1      199.99      205.96      9.05 o 
  -4  18   1      196.92      186.43     16.05 o 
  -3  18   1       13.28        5.54      3.55 o 
  -2  18   1       27.47       29.18      4.29 o 
  -1  18   1       28.94       40.83      4.54 o 
   0  18   1       37.28       34.14      4.54 o 
   1  18   1       44.15       46.57      5.45 o 
   2  18   1       36.91       41.86      5.21 o 
   3  18   1        3.82        0.28      5.46 o 
   4  18   1       72.00       64.14      5.66 o 
   5  18   1      170.99      182.34     12.84 o 
   6  18   1       23.03       25.04      5.78 o 
  -5  19   1       78.31       78.78      5.39 o 
  -4  19   1        9.62        8.47      3.38 o 
  -3  19   1      136.47      145.42      8.99 o 
  -2  19   1      148.30      139.60      7.03 o 
  -1  19   1      341.43      357.93     12.26 o 
   0  19   1      187.79      201.03      8.39 o 
   1  19   1       59.60       59.28      5.21 o 
   2  19   1      279.40      305.49     11.57 o 
   3  19   1      143.33      136.12      7.40 o 
   4  19   1       66.74       69.77      5.21 o 
  -1  20   1       13.23        8.35      3.85 o 
   0  20   1       18.42       17.02      3.18 o 
   1  20   1       75.97       71.70      5.45 o 
 -15   0   2      276.83      310.74     18.62 o 
 -14   0   2        0.37       -3.55      3.55 o 
 -13   0   2        1.75       -2.99      2.99 o 
 -12   0   2      168.15      165.68      7.83 o 
 -11   0   2       63.94       54.72      5.48 o 
 -10   0   2       44.83       41.71      8.62 o 
  -9   0   2      125.09      137.78      8.17 o 
  -8   0   2       85.01       89.28      7.06 o 
  -7   0   2       41.23       32.92      5.14 o 
  -6   0   2       40.27       27.61      2.92 o 
  -5   0   2      772.66      696.12     23.43 o 
  -4   0   2      651.22      752.66     16.15 o 
  -3   0   2      323.24      258.73     10.59 o 
  -2   0   2     1259.81     1018.66     20.76 o 
  -1   0   2    11814.68    12145.76    355.55 o 
   0   0   2     1404.73     1257.73     34.05 o 
   1   0   2    85912.19    78591.63   2975.79 o 
   2   0   2     2960.47     2711.94     54.94 o 
   3   0   2      964.94     1084.45     45.72 o 
   4   0   2      149.57      119.23      8.99 o 
   5   0   2      181.18      223.49      9.31 o 
   6   0   2      231.10      196.46     10.91 o 
   7   0   2      275.06      285.06     15.41 o 
   8   0   2      181.26      180.41     12.20 o 
   9   0   2       69.98       70.62      8.35 o 
  10   0   2      815.07      789.05     32.10 o 
  11   0   2       35.40       39.16      8.99 o 
  12   0   2      678.62      654.87     29.53 o 
  13   0   2       42.93       48.15     10.91 o 
  14   0   2       31.49       26.32     11.56 o 
 -15   1   2       53.07       48.23      4.79 o 
 -14   1   2      108.49      121.89      6.49 o 
 -13   1   2        9.57        5.27      2.97 o 
 -12   1   2      521.83      553.64     11.63 o 
 -11   1   2      115.29      126.65      5.86 o 
 -10   1   2      416.63      464.59     11.15 o 
  -9   1   2      129.63      123.07      5.27 o 
  -8   1   2      398.53      406.09      9.07 o 
  -7   1   2      300.86      353.56      7.85 o 
  -6   1   2      487.39      517.58     10.25 o 
  -5   1   2       54.28       57.86      2.82 o 
  -4   1   2      195.95      211.13      5.00 o 
  -3   1   2     3561.94     3525.00     71.47 o 
  -2   1   2      920.47      894.12     20.26 o 
  -1   1   2    25857.83    26738.80    403.42 o 
   0   1   2     3109.88     3094.83     46.89 o 
   1   1   2    30486.23    29172.37    479.84 o 
   2   1   2     3215.30     3246.25     55.89 o 
   3   1   2     2275.98     2423.10     39.49 o 
   4   1   2     1195.75     1168.24     27.53 o 
   5   1   2      486.76      448.84     12.57 o 
   6   1   2      784.10      828.72     30.82 o 
   7   1   2      249.56      259.44      9.95 o 
   8   1   2      742.62      768.72     21.34 o 
   9   1   2       40.38       32.52      5.66 o 
  10   1   2      233.26      213.53     10.44 o 
  11   1   2       14.13        5.14      7.06 o 
  12   1   2      105.63      108.19      8.17 o 
  13   1   2      118.67      113.98     17.98 o 
  14   1   2       37.53       58.99     21.19 o 
 -15   2   2       94.44       85.58      4.96 o 
 -14   2   2       21.63       20.72      4.17 o 
 -13   2   2      100.11       99.32      5.36 o 
 -12   2   2       56.65       59.95      6.12 o 
 -11   2   2      184.51      222.86      8.24 o 
 -10   2   2      390.09      423.04     11.61 o 
  -9   2   2      372.72      395.29     10.74 o 
  -8   2   2      129.62      121.12      5.40 o 
  -7   2   2      823.05      905.92     20.22 o 
  -6   2   2      115.83      129.93      4.31 o 
  -5   2   2     2879.93     3093.07     54.67 o 
  -4   2   2      857.80      839.71     11.56 o 
  -3   2   2      597.40      557.30      8.63 o 
  -2   2   2     1877.92     1733.15     36.23 o 
  -1   2   2     1917.03     2006.80     31.84 o 
   0   2   2      316.10      347.30      5.65 o 
   1   2   2     3462.88     3371.24     59.20 o 
   2   2   2      608.79      614.40     10.72 o 
   3   2   2     5052.54     5004.05     86.41 o 
   4   2   2     2351.52     2435.96     42.38 o 
   5   2   2      347.09      314.72      6.50 o 
   6   2   2       30.06       25.49      6.42 o 
   7   2   2      718.83      670.86     19.05 o 
   8   2   2      399.53      383.94     12.71 o 
   9   2   2     1193.99     1092.34     28.83 o 
  10   2   2      197.91      188.42     10.21 o 
  11   2   2      464.87      483.51     17.25 o 
  12   2   2      117.80      111.33      8.59 o 
  13   2   2       42.57       36.13      7.40 o 
  14   2   2       69.43       58.60      6.40 o 
 -15   3   2       41.24       34.55      4.31 o 
 -14   3   2      148.16      136.79      7.62 o 
 -13   3   2       54.43       48.30      4.36 o 
 -12   3   2      354.12      367.15     11.36 o 
 -11   3   2      534.36      590.26     15.07 o 
 -10   3   2       30.74       17.93      5.16 o 
  -9   3   2      317.52      354.24     10.01 o 
  -8   3   2      186.32      212.21      7.16 o 
  -7   3   2      713.08      735.29     16.54 o 
  -6   3   2      173.88      179.98      4.63 o 
  -5   3   2      260.51      244.79      4.46 o 
  -4   3   2      195.74      205.82      3.53 o 
  -3   3   2      136.64      123.37      2.38 o 
  -2   3   2      639.06      628.76     12.41 o 
  -1   3   2      507.37      556.21     12.84 o 
   0   3   2     1133.27     1219.09     18.43 o 
   1   3   2      118.32      124.90      2.70 o 
   2   3   2     2962.83     2904.10     42.97 o 
   3   3   2     2134.05     2065.24     36.20 o 
   4   3   2      404.04      334.55     11.31 o 
   5   3   2      323.67      330.08      7.14 o 
   6   3   2     2808.97     2853.05     58.36 o 
   7   3   2     1086.95     1047.61     22.96 o 
   8   3   2      142.99      140.52      6.17 o 
   9   3   2       91.13      104.57     10.42 o 
  10   3   2       76.27       72.45      5.28 o 
  11   3   2       55.01       46.71      4.67 o 
  12   3   2      108.70       98.61      6.23 o 
  13   3   2       50.60       43.14      7.08 o 
  14   3   2       13.41       15.30      5.71 o 
 -14   4   2       45.49       38.62      5.49 o 
 -13   4   2       12.19       21.92      7.38 o 
 -12   4   2        6.22        3.89      4.23 o 
 -11   4   2      145.54      153.03      8.59 o 
 -10   4   2       45.12       42.97      4.13 o 
  -9   4   2      150.23      137.01      5.80 o 
  -8   4   2        6.35        3.15      2.61 o 
  -7   4   2      678.11      696.44     15.69 o 
  -6   4   2      376.12      358.18      7.54 o 
  -5   4   2     1192.93     1285.88     16.43 o 
  -4   4   2     2603.94     2729.92     36.70 o 
  -3   4   2     1676.37     1727.50     23.40 o 
  -2   4   2       98.34       91.85      1.82 o 
  -1   4   2      362.50      353.64      6.08 o 
   0   4   2      348.45      351.23      5.84 o 
   1   4   2     1049.34     1070.44     16.19 o 
   2   4   2      837.50      821.07     12.33 o 
   3   4   2      147.46      151.15      4.84 o 
   4   4   2      658.39      675.75     11.13 o 
   5   4   2      754.73      753.25     17.06 o 
   6   4   2      366.38      353.47     10.37 o 
   7   4   2      243.92      221.86      6.98 o 
   8   4   2      520.35      541.07     11.06 o 
   9   4   2       66.08       70.85      3.46 o 
  10   4   2      139.08      147.74      6.09 o 
  11   4   2       44.85       41.17      4.02 o 
  12   4   2       53.60       58.50      9.70 o 
  13   4   2       33.77       35.66      6.89 o 
  14   4   2        9.87        8.32      5.19 o 
 -14   5   2       14.69       11.47      7.06 o 
 -13   5   2       39.28       43.25      6.31 o 
 -12   5   2      231.97      253.29      9.37 o 
 -11   5   2      184.68      201.12      7.88 o 
 -10   5   2      482.78      537.91     14.08 o 
  -9   5   2      293.69      296.50     10.02 o 
  -8   5   2       52.85       50.18      3.57 o 
  -7   5   2       76.27       68.65      4.08 o 
  -6   5   2      142.87      144.99      3.59 o 
  -5   5   2     1698.29     1749.72     22.19 o 
  -4   5   2      684.43      832.02     11.67 o 
  -3   5   2     8923.79     9376.67    116.62 o 
  -2   5   2      517.94      492.83      7.13 o 
  -1   5   2     2059.40     1934.00     28.61 o 
   0   5   2     1852.05     1852.93     29.82 o 
   1   5   2       40.21       38.45      1.45 o 
   2   5   2      680.72      692.67      9.82 o 
   3   5   2      199.17      186.51      4.13 o 
   4   5   2      112.62      114.42      3.25 o 
   5   5   2      778.35      789.40     13.14 o 
   6   5   2      472.95      410.39     10.25 o 
   7   5   2     1154.30     1214.98     26.06 o 
   8   5   2      430.73      414.49     11.23 o 
   9   5   2      203.54      206.74      7.45 o 
  10   5   2      112.12       99.76      4.58 o 
  11   5   2      111.57      118.45      6.65 o 
  12   5   2        6.50       -0.12      3.82 o 
  13   5   2       56.02       49.81      6.40 o 
 -14   6   2      104.47      110.22     13.16 o 
 -13   6   2      367.53      376.37     14.53 o 
 -12   6   2       59.26       74.12      8.67 o 
 -11   6   2       99.27      106.37     10.09 o 
 -10   6   2       23.58       24.54      8.67 o 
  -9   6   2      171.70      162.23      6.86 o 
  -8   6   2       55.15       56.98      3.67 o 
  -7   6   2      120.89      113.16      4.88 o 
  -6   6   2      134.68      129.68      3.54 o 
  -5   6   2     2726.73     3030.32     40.97 o 
  -4   6   2      163.76      196.75      3.46 o 
  -3   6   2     4293.94     4515.78     60.81 o 
  -2   6   2     1881.80     1938.73     28.93 o 
  -1   6   2      313.65      307.34      5.80 o 
   0   6   2      279.69      293.57      5.56 o 
   1   6   2      913.17      851.78     12.92 o 
   2   6   2       43.82       46.40      1.63 o 
   3   6   2      168.29      193.18      5.75 o 
   4   6   2      415.11      445.46      7.96 o 
   5   6   2      189.15      200.49      5.14 o 
   6   6   2      346.84      328.37     13.25 o 
   7   6   2      353.46      337.49      9.27 o 
   8   6   2      726.87      714.99     17.29 o 
   9   6   2      437.66      428.21     11.98 o 
  10   6   2       49.13       50.53      6.46 o 
  11   6   2       25.33       28.47      4.90 o 
  12   6   2       35.43       31.09      5.10 o 
  13   6   2       62.88       66.86      7.68 o 
 -14   7   2        4.37       -4.09      4.09 o 
 -13   7   2       10.37       17.45      6.12 o 
 -12   7   2       29.69       23.11      5.90 o 
 -11   7   2        1.94       -2.04      2.61 o 
 -10   7   2      122.29      115.18      5.75 o 
  -9   7   2      159.37      151.88      6.17 o 
  -8   7   2       70.17       65.69      3.94 o 
  -7   7   2       30.64       41.91      3.40 o 
  -6   7   2      486.97      496.94      9.30 o 
  -5   7   2        0.56        0.68      1.11 o 
  -4   7   2      392.77      402.84      5.91 o 
  -3   7   2      516.58      514.38      8.88 o 
  -2   7   2     9949.88     9510.84    127.36 o 
  -1   7   2     1293.17     1279.10     18.97 o 
   0   7   2     2275.74     2492.77     40.44 o 
   1   7   2      220.90      226.31      4.32 o 
   2   7   2      163.80      154.57      3.48 o 
   3   7   2       50.60       37.12      2.04 o 
   4   7   2      188.80      205.94      6.54 o 
   5   7   2      726.48      708.31     19.96 o 
   6   7   2      191.02      157.87      8.13 o 
   7   7   2      181.40      165.50      8.36 o 
   8   7   2       59.23       50.63      4.90 o 
   9   7   2       58.53       56.23      4.74 o 
  10   7   2        7.89        5.46      4.99 o 
  11   7   2       16.77       11.35      5.55 o 
  12   7   2      133.80      143.22     21.19 o 
  13   7   2      138.71      137.50      9.99 o 
 -14   8   2       15.40       25.26      6.57 o 
 -13   8   2       34.18       35.27      6.57 o 
 -12   8   2        4.28       -0.64      4.09 o 
 -11   8   2      225.37      230.78     11.12 o 
 -10   8   2      343.30      339.81     10.06 o 
  -9   8   2      242.63      249.18      8.14 o 
  -8   8   2     1092.18     1126.89     24.91 o 
  -7   8   2      422.13      408.73      8.99 o 
  -6   8   2       36.98       33.12      2.40 o 
  -5   8   2      173.86      178.69      4.57 o 
  -4   8   2      738.09      712.91     11.11 o 
  -3   8   2       42.11       42.89      1.59 o 
  -2   8   2      443.63      427.51      6.96 o 
  -1   8   2      489.41      388.50      7.22 o 
   0   8   2      327.32      349.04      6.56 o 
   1   8   2       60.46       60.42      2.58 o 
   2   8   2      148.39      168.15      3.62 o 
   3   8   2      172.45      163.49      3.72 o 
   4   8   2      399.98      405.41      9.99 o 
   5   8   2       28.58       23.77      4.09 o 
   6   8   2      229.08      224.26      9.30 o 
   7   8   2      119.50      119.01      7.03 o 
   8   8   2       74.11       61.43      6.02 o 
   9   8   2       75.15       66.49      6.48 o 
  10   8   2       17.76       16.08      5.21 o 
  11   8   2       67.26       58.62     12.84 o 
  12   8   2       51.13       69.14      8.17 o 
  13   8   2       13.66        4.01      5.04 o 
 -13   9   2       15.25        3.68      4.75 o 
 -12   9   2       71.09       76.42      6.81 o 
 -11   9   2       14.89       28.91      4.99 o 
 -10   9   2       72.57       89.35      7.06 o 
  -9   9   2      117.65      151.05      6.75 o 
  -8   9   2      831.62      866.36     20.01 o 
  -7   9   2      357.95      380.19      8.73 o 
  -6   9   2      363.14      372.08      8.23 o 
  -5   9   2       42.13       34.15      2.45 o 
  -4   9   2      152.64      133.53      3.71 o 
  -3   9   2      133.85      124.99      3.49 o 
  -2   9   2      115.43      116.81      3.41 o 
  -1   9   2       49.17       39.07      2.22 o 
   0   9   2      263.73      255.33      6.03 o 
   1   9   2       18.93       23.15      1.74 o 
   2   9   2      202.46      195.28      4.99 o 
   3   9   2     1432.75     1466.20     26.81 o 
   4   9   2      586.09      614.47     13.55 o 
   5   9   2      148.11      140.50     12.84 o 
   6   9   2      902.59      859.18     24.01 o 
   7   9   2      170.99      149.85      8.59 o 
   8   9   2      324.42      315.25     12.48 o 
   9   9   2       97.58       98.28      7.06 o 
  10   9   2      264.69      259.60     17.66 o 
  11   9   2        1.86        2.63     10.27 o 
  12   9   2      116.67      124.39      8.17 o 
 -13  10   2       13.56       11.08      6.12 o 
 -12  10   2        2.44       -0.44      4.29 o 
 -11  10   2       29.99       32.04      5.45 o 
 -10  10   2       15.25       19.85      7.70 o 
  -9  10   2      358.99      310.24      9.13 o 
  -8  10   2       44.19       56.76      4.99 o 
  -7  10   2      634.82      606.42     14.29 o 
  -6  10   2      397.01      425.07     10.60 o 
  -5  10   2      361.05      378.29      9.43 o 
  -4  10   2      316.19      336.77      7.35 o 
  -3  10   2      130.23      137.11      4.22 o 
  -2  10   2      200.79      183.95      4.14 o 
  -1  10   2      215.45      242.51      6.12 o 
   0  10   2       78.85       75.02      4.29 o 
   1  10   2       11.42       12.53      2.07 o 
   2  10   2      371.30      392.29      8.52 o 
   3  10   2      111.14      125.41      4.07 o 
   4  10   2     1026.96     1010.42     27.19 o 
   5  10   2      654.31      670.10     18.80 o 
   6  10   2       43.65       47.24      5.45 o 
   7  10   2      113.43      119.00      7.68 o 
   8  10   2      228.45      236.17     11.12 o 
   9  10   2      137.86      133.72      8.84 o 
  10  10   2       38.53       38.33      6.31 o 
  11  10   2      199.78      203.16     16.37 o 
  12  10   2       10.77        1.89      3.84 o 
 -12  11   2      348.64      359.41     21.83 o 
 -11  11   2       19.82       17.98      5.45 o 
 -10  11   2      151.23      153.06      9.05 o 
  -9  11   2      282.74      311.83     12.16 o 
  -8  11   2       86.79       88.25      6.12 o 
  -7  11   2      125.30      151.91      5.78 o 
  -6  11   2       68.64       67.05      3.55 o 
  -5  11   2        3.32        2.30      2.07 o 
  -4  11   2      352.71      342.36      7.48 o 
  -3  11   2      820.52      732.10     14.15 o 
  -2  11   2      226.12      237.84      5.85 o 
  -1  11   2       88.04       95.59      4.25 o 
   0  11   2      307.34      279.73      8.12 o 
   1  11   2       19.59       16.90      3.24 o 
   2  11   2      912.66      916.40     19.85 o 
   3  11   2      357.31      360.38      9.74 o 
   4  11   2     1095.48     1148.76     25.19 o 
   5  11   2      127.21      131.15      8.03 o 
   6  11   2      460.49      425.48     14.45 o 
   7  11   2       76.03       76.88      6.36 o 
   8  11   2       14.13       17.43      5.46 o 
   9  11   2      132.74      139.03     10.91 o 
  10  11   2        2.96        8.67      5.45 o 
  11  11   2      199.53      210.91     10.90 o 
 -12  12   2       74.06       76.22      6.76 o 
 -11  12   2       21.78       10.91      5.45 o 
 -10  12   2       27.28       29.88      5.66 o 
  -9  12   2        2.27        3.28      4.82 o 
  -8  12   2       26.78       28.57      8.99 o 
  -7  12   2        1.43       -2.33      2.33 o 
  -6  12   2       11.56       16.84      4.58 o 
  -5  12   2       24.76       18.02      3.52 o 
  -4  12   2      128.66      118.41      4.02 o 
  -3  12   2      202.68      186.73      5.20 o 
  -2  12   2      690.09      660.47     12.93 o 
  -1  12   2      157.80      164.31      5.91 o 
   0  12   2      600.84      617.00     14.99 o 
   1  12   2      932.59      967.57     20.77 o 
   2  12   2     1640.80     1742.00     31.93 o 
   3  12   2       74.21       69.00      3.87 o 
   4  12   2     2519.56     2639.31     48.08 o 
   5  12   2       45.68       35.48      6.10 o 
   6  12   2      264.65      284.74     18.30 o 
   7  12   2      570.53      621.40     19.05 o 
   8  12   2       67.00       81.21      7.22 o 
   9  12   2      321.11      314.52     12.88 o 
  10  12   2       71.48       67.63      7.26 o 
  11  12   2      129.71      106.04     10.59 o 
 -11  13   2       42.50       48.15      6.31 o 
 -10  13   2      114.15      120.11      8.17 o 
  -9  13   2       45.13       38.51      5.66 o 
  -8  13   2      109.48      135.73      7.86 o 
  -7  13   2      133.06      131.42      8.99 o 
  -6  13   2       39.71       46.58      4.75 o 
  -5  13   2       93.09       73.59      4.04 o 
  -4  13   2       30.29       42.73      3.87 o 
  -3  13   2      890.31      866.47     19.07 o 
  -2  13   2     2038.69     1927.43     39.48 o 
  -1  13   2      169.08      156.36      6.39 o 
   0  13   2     1890.59     1836.62     47.66 o 
   1  13   2      172.63      193.56      6.43 o 
   2  13   2      215.35      216.13      7.53 o 
   3  13   2      174.93      188.74      7.16 o 
   4  13   2       54.20       47.89      5.10 o 
   5  13   2       11.88        2.98      3.68 o 
   6  13   2      106.89      102.65      7.03 o 
   7  13   2       49.83       56.74      8.03 o 
   8  13   2       14.06       31.05      5.90 o 
   9  13   2       63.25       62.11      6.57 o 
  10  13   2       33.71       35.43      6.10 o 
 -11  14   2      133.88      129.20      7.68 o 
 -10  14   2        6.22        5.02      4.93 o 
  -9  14   2       37.76       37.24      5.85 o 
  -8  14   2        3.61        9.22      4.49 o 
  -7  14   2       41.35       42.02      4.75 o 
  -6  14   2      234.18      219.70     12.84 o 
  -5  14   2      133.30      133.11      5.26 o 
  -4  14   2       13.39       15.51      2.45 o 
  -3  14   2      252.97      224.18      6.70 o 
  -2  14   2       59.32       39.81      2.66 o 
  -1  14   2      628.65      585.92     13.27 o 
   0  14   2      271.44      253.00      9.53 o 
   1  14   2      352.21      362.99     12.48 o 
   2  14   2      242.83      225.91      7.77 o 
   3  14   2       20.37       17.13      3.29 o 
   4  14   2       72.38       72.47      3.46 o 
   5  14   2      209.17      214.45      9.69 o 
   6  14   2       49.07       42.48      5.66 o 
   7  14   2       51.68       50.98      7.38 o 
   8  14   2       34.15       30.04      5.90 o 
   9  14   2      313.76      319.44     12.69 o 
  10  14   2        2.12        0.64      3.63 o 
 -10  15   2       37.19       28.25      7.70 o 
  -9  15   2       13.08       12.71      4.47 o 
  -8  15   2       30.34       42.14      6.42 o 
  -7  15   2        1.14        3.21      5.78 o 
  -6  15   2       15.11       20.21      4.17 o 
  -5  15   2      100.17      123.12      5.34 o 
  -4  15   2       84.56       93.93      5.34 o 
  -3  15   2       25.69       25.00      5.13 o 
  -2  15   2      222.68      213.42      6.21 o 
  -1  15   2      430.75      423.90     13.28 o 
   0  15   2      145.75      139.27     11.24 o 
   1  15   2      133.25      132.98      7.26 o 
   2  15   2      349.34      376.61     14.45 o 
   3  15   2      281.95      297.15     11.12 o 
   4  15   2      242.49      253.95      8.26 o 
   5  15   2      140.43      170.91      9.95 o 
   6  15   2       26.65       29.52      5.21 o 
   7  15   2       24.19       24.72      5.45 o 
   8  15   2       62.89       63.93      7.38 o 
   9  15   2        6.98        7.33      6.42 o 
  -9  16   2       33.33       30.82      7.06 o 
  -8  16   2        8.85        3.85      6.42 o 
  -7  16   2      118.17      110.43     10.91 o 
  -6  16   2       76.01       78.97      8.99 o 
  -5  16   2        0.19        0.83      3.08 o 
  -4  16   2        7.86       12.57      3.08 o 
  -3  16   2      130.46      125.66      6.57 o 
  -2  16   2      113.58      124.19     10.27 o 
  -1  16   2       99.58       97.03      8.35 o 
   0  16   2      159.38      156.19      7.48 o 
   1  16   2      151.16      167.73      7.72 o 
   2  16   2       56.88       58.12      5.45 o 
   3  16   2       64.15       57.51      4.60 o 
   4  16   2       35.66       42.32      4.83 o 
   5  16   2       89.58       94.06      6.36 o 
   6  16   2       16.61       21.13      5.21 o 
   7  16   2       25.95       22.31      6.10 o 
   8  16   2      151.14      176.28     11.24 o 
  -8  17   2       33.34       34.03      7.70 o 
  -7  17   2      359.12      378.80     19.90 o 
  -6  17   2      170.94      169.49     12.20 o 
  -5  17   2        4.78        4.76      3.84 o 
  -4  17   2      106.72      121.25      7.03 o 
  -3  17   2      174.42      175.09     15.73 o 
  -2  17   2       36.56       42.73      4.29 o 
  -1  17   2       13.43        9.50      3.38 o 
   0  17   2       49.65       60.27      6.42 o 
   1  17   2       33.13       37.54      4.82 o 
   2  17   2       10.50        9.25      4.49 o 
   3  17   2      279.28      285.66      9.25 o 
   4  17   2      109.17      116.84      6.35 o 
   5  17   2       96.52       85.50      6.12 o 
   6  17   2       22.37       27.04      5.21 o 
   7  17   2       19.68       15.09      5.46 o 
  -6  18   2      263.44      229.20     14.77 o 
  -5  18   2      110.78      114.69      6.76 o 
  -4  18   2       64.20       67.69      5.39 o 
  -3  18   2      102.36       98.25      6.36 o 
  -2  18   2       26.45       22.63      8.35 o 
  -1  18   2       15.27       13.65      4.17 o 
   0  18   2       23.16       24.48      4.29 o 
   1  18   2       47.22       51.52      9.95 o 
   2  18   2       91.67      100.38      6.57 o 
   3  18   2       11.50        9.12      3.45 o 
   4  18   2       51.73       49.44      4.08 o 
   5  18   2       86.20       79.84     10.27 o 
  -5  19   2       72.61       65.19      4.93 o 
  -4  19   2       16.44       13.68      7.70 o 
  -3  19   2        6.34       11.81      3.38 o 
  -2  19   2       48.47       46.76      4.47 o 
  -1  19   2      321.87      297.60     11.35 o 
   0  19   2       28.45       22.64      4.82 o 
   1  19   2      324.23      322.63     11.80 o 
   2  19   2       44.75       40.44      4.54 o 
   3  19   2       27.99       21.14      3.84 o 
   4  19   2       41.25       42.17      4.54 o 
 -15   0   3      248.47      251.34     11.70 o 
 -14   0   3        8.36       -0.78      4.01 o 
 -13   0   3       62.62       65.27      7.38 o 
 -12   0   3       21.07       29.86      9.31 o 
 -11   0   3       27.26       26.42      4.47 o 
 -10   0   3      107.70      104.26     13.80 o 
  -9   0   3      159.26      157.42      7.68 o 
  -8   0   3       12.90       12.76      3.21 o 
  -7   0   3      278.56      302.25      9.40 o 
  -6   0   3      109.73      147.02      5.55 o 
  -5   0   3      642.83      606.65     16.72 o 
  -4   0   3        0.47        0.43      1.00 o 
  -3   0   3      546.06      515.17      9.89 o 
  -2   0   3      845.26      762.85     14.22 o 
  -1   0   3       61.66       41.71      1.87 o 
   0   0   3     3230.92     3224.48     86.71 o 
   1   0   3     2807.46     2555.90     68.55 o 
   2   0   3       30.51       36.45      2.92 o 
   3   0   3     1279.52     1212.63     96.95 o 
   4   0   3      466.80      597.73     18.62 o 
   5   0   3     1642.81     1636.23     70.30 o 
   6   0   3      633.03      570.33     16.98 o 
   7   0   3        7.32        0.42      5.14 o 
   8   0   3      248.78      255.49     11.32 o 
   9   0   3      490.55      497.83     17.44 o 
  10   0   3     1199.26     1130.61     44.30 o 
  11   0   3       43.33       59.07     10.27 o 
  12   0   3        6.23       12.84      8.99 o 
  13   0   3      106.96      113.00     14.12 o 
 -15   1   3       80.47       87.65      5.49 o 
 -14   1   3      204.83      224.62      7.82 o 
 -13   1   3        6.14       -0.40      2.70 o 
 -12   1   3      307.74      341.90      8.34 o 
 -11   1   3        7.73        6.54      2.61 o 
 -10   1   3      239.44      250.18      6.37 o 
  -9   1   3       59.31       50.90      2.96 o 
  -8   1   3      182.19      174.64      5.37 o 
  -7   1   3        4.52        2.86      1.95 o 
  -6   1   3     1529.60     1741.67     32.41 o 
  -5   1   3      420.00      429.85      7.61 o 
  -4   1   3      358.15      327.88      6.58 o 
  -3   1   3      982.06      897.57     13.92 o 
  -2   1   3     5004.65     5237.23     87.41 o 
  -1   1   3     2255.83     2362.06     35.83 o 
   0   1   3     6493.56     6704.61    111.30 o 
   1   1   3      839.63      796.37     34.18 o 
   2   1   3     3237.69     3136.64     51.96 o 
   3   1   3     4066.65     4013.03     63.04 o 
   4   1   3      510.42      494.12     11.15 o 
   5   1   3      943.38      954.53     18.13 o 
   6   1   3      289.34      291.05      7.41 o 
   7   1   3      197.46      197.52      6.25 o 
   8   1   3      276.20      244.42      7.49 o 
   9   1   3        8.32       13.14      4.69 o 
  10   1   3      485.17      438.05     12.77 o 
  11   1   3       83.01       95.48      8.13 o 
  12   1   3       43.40       28.11      8.99 o 
  13   1   3      214.03      202.34     11.35 o 
 -15   2   3       48.25       45.19      5.66 o 
 -14   2   3      147.56      148.40      6.37 o 
 -13   2   3      453.40      490.33     10.79 o 
 -12   2   3      433.28      460.31     10.12 o 
 -11   2   3       37.58       31.99      3.56 o 
 -10   2   3      332.91      340.98      8.70 o 
  -9   2   3       65.31       67.38      5.47 o 
  -8   2   3      414.22      418.48      9.13 o 
  -7   2   3      939.10     1010.64     19.35 o 
  -6   2   3      860.02      913.67     15.44 o 
  -5   2   3      874.67      959.91     22.52 o 
  -4   2   3      182.15      197.78     12.06 o 
  -3   2   3      269.85      338.06      7.88 o 
  -2   2   3     2278.84     2371.34     44.12 o 
  -1   2   3       37.28       36.68      1.58 o 
   0   2   3      292.24      219.91      3.90 o 
   1   2   3      540.79      525.64      8.29 o 
   2   2   3     8719.35     8314.81    136.40 o 
   3   2   3     1508.05     1570.40     23.16 o 
   4   2   3      383.84      406.38     18.36 o 
   5   2   3      256.49      209.60      5.75 o 
   6   2   3     1218.56     1178.79     22.47 o 
   7   2   3      259.87      247.15      7.22 o 
   8   2   3       42.19       49.82      4.12 o 
   9   2   3      101.84      110.97      5.56 o 
  10   2   3      676.55      700.98     17.40 o 
  11   2   3      102.42      101.98     10.91 o 
  12   2   3      107.58      112.06      8.17 o 
  13   2   3       45.00       51.29      8.17 o 
 -15   3   3       79.91       67.77      5.28 o 
 -14   3   3       23.60       29.26      4.10 o 
 -13   3   3       66.47       72.32      4.71 o 
 -12   3   3       45.36       37.46      3.71 o 
 -11   3   3      299.89      316.08      8.82 o 
 -10   3   3     1855.43     1913.65     36.23 o 
  -9   3   3     1471.54     1585.76     34.28 o 
  -8   3   3       97.67       91.01      4.56 o 
  -7   3   3      271.30      264.69      7.16 o 
  -6   3   3      193.83      169.49      3.95 o 
  -5   3   3       19.78       23.65      1.96 o 
  -4   3   3      426.04      391.89      5.91 o 
  -3   3   3      103.46       99.33      4.90 o 
  -2   3   3      547.61      474.21      6.98 o 
  -1   3   3     1433.76     1492.05     22.55 o 
   0   3   3      154.85      150.02      4.83 o 
   1   3   3      922.05      804.31     14.79 o 
   2   3   3     1874.48     1942.07     28.67 o 
   3   3   3       75.82       70.78      2.37 o 
   4   3   3     1737.33     1727.55     27.77 o 
   5   3   3      744.65      742.14     12.74 o 
   6   3   3      138.68      162.53      6.95 o 
   7   3   3      545.50      589.55     13.95 o 
   8   3   3      287.43      277.89      8.75 o 
   9   3   3      552.55      553.03     14.58 o 
  10   3   3      146.53      136.52      9.08 o 
  11   3   3      123.23      140.41     10.27 o 
  12   3   3      194.02      205.98     20.87 o 
  13   3   3      330.24      327.02     11.98 o 
 -15   4   3       39.02       40.34      5.47 o 
 -14   4   3       93.26      107.37      6.79 o 
 -13   4   3       30.28       21.86      4.10 o 
 -12   4   3       88.85      108.34      5.49 o 
 -11   4   3      112.82      129.98      6.38 o 
 -10   4   3      434.56      473.80     12.47 o 
  -9   4   3      399.97      417.44     10.99 o 
  -8   4   3        3.62        2.23      3.11 o 
  -7   4   3       71.11       69.08      4.19 o 
  -6   4   3      822.12      792.55     12.30 o 
  -5   4   3      286.41      279.52      4.52 o 
  -4   4   3      146.01      128.86      2.62 o 
  -3   4   3      645.47      656.89      9.83 o 
  -2   4   3       45.00       47.53      1.16 o 
  -1   4   3      226.65      234.75      5.04 o 
   0   4   3     1728.86     1826.69     25.27 o 
   1   4   3      970.81      885.72     12.67 o 
   2   4   3      178.06      214.04      3.98 o 
   3   4   3       91.83       90.95      2.43 o 
   4   4   3      671.81      754.30     11.67 o 
   5   4   3      426.49      430.44      9.98 o 
   6   4   3      285.96      297.80      7.73 o 
   7   4   3      249.99      262.77     11.46 o 
   8   4   3     1058.70      988.51     21.98 o 
   9   4   3       60.38       47.69      4.89 o 
  10   4   3      119.87      102.72      7.68 o 
  11   4   3      165.49      173.25     15.91 o 
  12   4   3       51.36       46.63      5.75 o 
  13   4   3       80.72       77.41      6.67 o 
 -14   5   3       66.58       56.70      5.68 o 
 -13   5   3       38.71       34.41      5.19 o 
 -12   5   3      149.66      139.64      7.28 o 
 -11   5   3      138.28      133.42      7.69 o 
 -10   5   3      602.71      581.02     14.94 o 
  -9   5   3      236.13      210.95      6.91 o 
  -8   5   3        2.45        0.95      2.45 o 
  -7   5   3       53.08       43.44      2.12 o 
  -6   5   3      475.94      447.93      6.84 o 
  -5   5   3      719.83      755.79     10.64 o 
  -4   5   3     2136.53     2248.92     30.38 o 
  -3   5   3     5180.52     5067.10     71.02 o 
  -2   5   3      152.77      152.71      2.92 o 
  -1   5   3      114.24      132.85      4.35 o 
   0   5   3     1168.07     1275.15     19.61 o 
   1   5   3     1301.94     1318.84     18.08 o 
   2   5   3     1052.86     1059.00     16.56 o 
   3   5   3      118.46      128.20      3.36 o 
   4   5   3      344.99      358.54      6.36 o 
   5   5   3        5.33        5.49      2.12 o 
   6   5   3      132.24      131.21      5.65 o 
   7   5   3      233.67      246.71      7.99 o 
   8   5   3      563.93      561.25     14.58 o 
   9   5   3      199.09      203.81      6.56 o 
  10   5   3       64.87       66.63      5.40 o 
  11   5   3        8.42        4.89      3.94 o 
  12   5   3       56.74       60.03      5.86 o 
  13   5   3       70.57       78.09      6.40 o 
 -14   6   3       15.29       17.26      5.16 o 
 -13   6   3       68.12       57.47      6.81 o 
 -12   6   3      179.44      176.22      7.90 o 
 -11   6   3      138.08      143.73      7.16 o 
 -10   6   3       64.29       71.16      5.21 o 
  -9   6   3       29.36       23.36      3.40 o 
  -8   6   3       40.65       41.92      3.40 o 
  -7   6   3        6.24        4.11      1.55 o 
  -6   6   3      107.70       93.49      2.74 o 
  -5   6   3      905.20     1017.06     14.14 o 
  -4   6   3     1009.75     1136.95     15.65 o 
  -3   6   3     8801.59     8616.42    107.22 o 
  -2   6   3      345.04      326.66      6.87 o 
  -1   6   3     3612.53     3916.95     57.84 o 
   0   6   3     3325.38     3550.21     48.90 o 
   1   6   3      396.27      409.97      6.76 o 
   2   6   3       14.81       16.25      1.46 o 
   3   6   3      436.15      409.61      7.71 o 
   4   6   3      199.22      187.25      4.70 o 
   5   6   3      201.79      195.77      6.02 o 
   6   6   3      559.96      560.48     13.07 o 
   7   6   3       74.44       74.01      4.93 o 
   8   6   3      162.51      169.36      7.12 o 
   9   6   3       39.83       40.74      4.62 o 
  10   6   3        3.27        2.48      3.37 o 
  11   6   3       24.28       22.20      4.62 o 
  12   6   3      204.28      182.44      9.11 o 
  13   6   3        3.32        1.52      4.11 o 
 -14   7   3       99.13       89.62      5.93 o 
 -13   7   3       13.74       18.83      6.12 o 
 -12   7   3      124.68      102.34      7.70 o 
 -11   7   3       42.11       61.07      8.79 o 
 -10   7   3      542.11      597.33     17.31 o 
  -9   7   3      356.04      347.06      9.51 o 
  -8   7   3      108.87       96.09      4.79 o 
  -7   7   3      304.38      328.94      7.77 o 
  -6   7   3       40.24       40.98      2.60 o 
  -5   7   3      213.19      233.20      4.39 o 
  -4   7   3      153.25      160.41      3.18 o 
  -3   7   3       85.30       83.22      2.25 o 
  -2   7   3     2175.43     2221.16     32.93 o 
  -1   7   3     2363.65     2506.29     37.19 o 
   0   7   3     1751.99     1899.13     31.14 o 
   1   7   3      437.95      458.71      7.43 o 
   2   7   3       47.73       59.34      3.06 o 
   3   7   3      454.49      459.33     13.53 o 
   4   7   3      180.14      173.50      4.60 o 
   5   7   3       15.92       18.31      3.70 o 
   6   7   3      202.33      217.78      7.12 o 
   7   7   3      618.82      603.54     14.93 o 
   8   7   3       29.51       32.28      4.19 o 
   9   7   3      564.88      524.19     13.82 o 
  10   7   3       35.63       29.95      6.00 o 
  11   7   3       47.08       48.61      5.43 o 
  12   7   3      121.23      117.87     11.56 o 
  13   7   3      109.30       98.87     12.20 o 
 -14   8   3       37.68       40.07      6.81 o 
 -13   8   3        5.65        1.23      4.93 o 
 -12   8   3       21.80       18.30      5.45 o 
 -11   8   3       10.03       16.69      4.99 o 
 -10   8   3      220.73      240.75      8.38 o 
  -9   8   3      254.36      226.01      7.87 o 
  -8   8   3       26.53       32.34      3.06 o 
  -7   8   3      237.28      224.13      6.67 o 
  -6   8   3       20.50       19.24      2.45 o 
  -5   8   3      210.45      162.47      4.13 o 
  -4   8   3       56.11       51.92      1.86 o 
  -3   8   3      423.78      376.67      8.85 o 
  -2   8   3     1537.90     1465.02     24.31 o 
  -1   8   3       19.27       22.12      1.85 o 
   0   8   3      437.34      408.95      9.08 o 
   1   8   3      276.80      282.80      6.32 o 
   2   8   3      256.93      238.75      5.14 o 
   3   8   3      497.17      527.62     11.77 o 
   4   8   3      638.23      641.78     14.47 o 
   5   8   3      328.40      330.20     11.12 o 
   6   8   3     1027.85     1007.56     27.68 o 
   7   8   3      245.85      227.95     10.44 o 
   8   8   3       96.16       93.23      7.03 o 
   9   8   3      205.49      195.18      9.99 o 
  10   8   3       60.38       64.39     10.59 o 
  11   8   3        5.59        0.64      4.09 o 
  12   8   3        3.20       -3.74      3.84 o 
 -13   9   3       30.97       34.14      6.36 o 
 -12   9   3        3.88       11.24      5.45 o 
 -11   9   3       17.07        9.89     10.27 o 
 -10   9   3       82.75       79.06      4.79 o 
  -9   9   3      348.64      332.46      9.62 o 
  -8   9   3      286.90      306.65      7.82 o 
  -7   9   3     1043.72     1137.69     22.16 o 
  -6   9   3      900.50      951.69     18.39 o 
  -5   9   3       83.89       70.55      3.49 o 
  -4   9   3       47.38       38.51      2.15 o 
  -3   9   3      231.93      206.97      4.73 o 
  -2   9   3      177.57      156.21      4.34 o 
  -1   9   3      571.92      493.74     11.93 o 
   0   9   3      812.31      881.76     17.05 o 
   1   9   3      246.42      240.97      5.24 o 
   2   9   3       81.79      101.91      3.22 o 
   3   9   3      108.47      110.62      6.39 o 
   4   9   3      130.51      146.99      7.22 o 
   5   9   3      178.25      155.18      7.93 o 
   6   9   3      178.89      178.67      9.30 o 
   7   9   3      191.90      169.31      9.08 o 
   8   9   3      262.13      229.13     10.66 o 
   9   9   3        1.97        2.21      4.49 o 
  10   9   3       80.44       87.59      9.95 o 
  11   9   3      123.59      125.67      9.95 o 
  12   9   3       16.89        8.51      6.31 o 
 -13  10   3      258.50      264.13     11.78 o 
 -12  10   3      268.15      287.66     23.43 o 
 -11  10   3       24.18       25.19      5.45 o 
 -10  10   3       15.04       20.40      4.82 o 
  -9  10   3      241.70      252.36      8.24 o 
  -8  10   3      117.08      111.29      4.61 o 
  -7  10   3      164.04      135.19      4.84 o 
  -6  10   3      236.51      234.31      6.30 o 
  -5  10   3      126.07      126.72      5.75 o 
  -4  10   3      136.76      124.98      3.74 o 
  -3  10   3       29.64       31.66      2.04 o 
  -2  10   3      120.50      120.93      4.70 o 
  -1  10   3       69.30       69.51      4.13 o 
   0  10   3      140.36      145.91      5.57 o 
   1  10   3      263.95      267.92      9.30 o 
   2  10   3       65.19       70.78      2.84 o 
   3  10   3      153.04      166.85      6.00 o 
   4  10   3      424.64      449.96     14.75 o 
   5  10   3      150.28      135.30     12.52 o 
   6  10   3      306.31      295.14     15.09 o 
   7  10   3      485.24      494.51     23.43 o 
   8  10   3       17.76       14.79      5.39 o 
   9  10   3      373.62      358.27     14.29 o 
  10  10   3      337.16      342.86     13.62 o 
  11  10   3       35.84       46.41      6.36 o 
 -12  11   3       58.32       69.39      6.31 o 
 -11  11   3       62.63       68.26      6.48 o 
 -10  11   3       53.07       51.29      5.66 o 
  -9  11   3      211.64      192.71      9.05 o 
  -8  11   3      183.04      188.89      7.84 o 
  -7  11   3      491.50      435.34      9.81 o 
  -6  11   3      212.26      169.54      9.54 o 
  -5  11   3      100.23       89.70      3.51 o 
  -4  11   3       36.43       34.56      2.04 o 
  -3  11   3      267.49      255.13      5.84 o 
  -2  11   3      167.82      153.12      5.47 o 
  -1  11   3      535.79      486.65     12.01 o 
   0  11   3      357.64      345.60      9.48 o 
   1  11   3      469.26      498.13     11.22 o 
   2  11   3      279.76      297.07      6.51 o 
   3  11   3     1056.18     1104.10     18.72 o 
   4  11   3      281.02      304.70     11.35 o 
   5  11   3      282.68      281.42     10.90 o 
   6  11   3      146.62      145.19     10.27 o 
   7  11   3      108.24      109.73      9.95 o 
   8  11   3      426.50      440.04     15.20 o 
   9  11   3      378.17      380.74     18.94 o 
  10  11   3      307.03      324.38     16.69 o 
  11  11   3        6.68        2.02      4.47 o 
 -12  12   3       39.12       37.00      5.55 o 
 -11  12   3       31.47       38.38      6.42 o 
 -10  12   3        7.98        5.78     12.84 o 
  -9  12   3      188.36      186.19     15.73 o 
  -8  12   3      127.68      116.42      7.48 o 
  -7  12   3       70.68       97.87      6.48 o 
  -6  12   3       32.86       24.31      2.92 o 
  -5  12   3       11.94       14.03      4.21 o 
  -4  12   3       62.80       55.64      2.42 o 
  -3  12   3        7.29        2.90      1.72 o 
  -2  12   3     1196.55     1204.67     26.87 o 
  -1  12   3      159.72      170.09      6.34 o 
   0  12   3      592.95      614.15     18.16 o 
   1  12   3      273.11      272.71     10.44 o 
   2  12   3       54.95       53.30      3.63 o 
   3  12   3      989.61     1063.94     20.78 o 
   4  12   3      150.59      151.56      8.17 o 
   5  12   3      816.91      878.23     24.74 o 
   6  12   3      367.00      361.16     13.16 o 
   7  12   3       39.21       52.26      6.36 o 
   8  12   3       18.01       11.32      4.93 o 
   9  12   3        0.01        1.96      9.31 o 
  10  12   3       36.18       38.83      9.95 o 
 -11  13   3       52.04       52.62      5.46 o 
 -10  13   3       16.68       21.95      5.21 o 
  -9  13   3       49.67       53.13      5.09 o 
  -8  13   3       51.86       58.16      5.39 o 
  -7  13   3       12.62       17.70      3.84 o 
  -6  13   3      528.47      514.16     15.54 o 
  -5  13   3      153.40      142.67      6.78 o 
  -4  13   3       46.99       57.81      2.78 o 
  -3  13   3      107.59       95.05      4.84 o 
  -2  13   3      196.60      183.68      7.68 o 
  -1  13   3      202.36      214.72     22.15 o 
   0  13   3      240.22      214.12      9.08 o 
   1  13   3      207.88      212.51      9.08 o 
   2  13   3      230.98      228.13      6.93 o 
   3  13   3      655.99      674.83     14.04 o 
   4  13   3      168.90      174.46      6.79 o 
   5  13   3       14.18       11.24      4.99 o 
   6  13   3      296.68      334.93     12.23 o 
   7  13   3      126.57      136.83      9.08 o 
   8  13   3       68.98       70.13     10.27 o 
   9  13   3       47.56       47.16      6.12 o 
  10  13   3       26.25       28.91      5.66 o 
 -11  14   3       73.92       70.62     10.27 o 
 -10  14   3       12.70        7.93      4.47 o 
  -9  14   3        9.42       12.20      4.62 o 
  -8  14   3       30.06       24.54      9.95 o 
  -7  14   3      174.84      199.96      8.77 o 
  -6  14   3        4.25        9.27      3.79 o 
  -5  14   3       91.61       76.00      4.29 o 
  -4  14   3        1.94        2.50      2.03 o 
  -3  14   3      558.87      456.77     11.13 o 
  -2  14   3       67.19       47.35      4.29 o 
  -1  14   3      199.93      232.78      9.05 o 
   0  14   3       81.61       74.66      7.70 o 
   1  14   3      771.67      781.82     22.69 o 
   2  14   3       83.31       82.07      6.12 o 
   3  14   3      198.30      212.24      7.18 o 
   4  14   3       81.03       87.93      5.06 o 
   5  14   3      154.06      153.10      8.59 o 
   6  14   3      145.48      165.51      9.30 o 
   7  14   3        6.25        6.73      4.75 o 
   8  14   3      139.19      152.93     15.41 o 
   9  14   3      101.55      112.15      7.68 o 
 -10  15   3        7.63        5.78      5.78 o 
  -9  15   3       15.54        1.28      5.78 o 
  -8  15   3       60.95       71.91      9.63 o 
  -7  15   3       51.07       53.93      7.70 o 
  -6  15   3       41.31       46.23      7.70 o 
  -5  15   3       76.87       86.75     12.20 o 
  -4  15   3       36.20       34.64      4.01 o 
  -3  15   3      234.03      230.06      8.59 o 
  -2  15   3      138.86      109.08     11.88 o 
  -1  15   3      377.93      374.35     12.69 o 
   0  15   3       95.37      102.13      7.70 o 
   1  15   3      137.30      130.43      7.72 o 
   2  15   3       20.71       23.35      4.29 o 
   3  15   3      382.23      384.11     10.55 o 
   4  15   3      125.82      123.88      6.54 o 
   5  15   3       21.19       21.79      4.75 o 
   6  15   3       19.10       18.30      4.99 o 
   7  15   3       59.44       67.71      6.31 o 
   8  15   3       63.48       59.84      8.03 o 
  -9  16   3       10.49       13.48      6.42 o 
  -8  16   3       12.99        0.64      5.78 o 
  -7  16   3        4.18        7.06      7.06 o 
  -6  16   3       14.28        8.99      6.42 o 
  -5  16   3       13.61       15.82      3.30 o 
  -4  16   3       18.50       19.06      3.55 o 
  -3  16   3       23.08       36.39      5.46 o 
  -2  16   3       35.52       27.09      4.29 o 
  -1  16   3      139.62      143.38      9.31 o 
   0  16   3       33.91       35.37      4.75 o 
   1  16   3      119.39      121.34      7.48 o 
   2  16   3       32.24       29.39      4.99 o 
   3  16   3       16.44       10.27      4.09 o 
   4  16   3      288.89      316.80      9.73 o 
   5  16   3       59.18       63.79      5.90 o 
   6  16   3       38.22       30.82      5.66 o 
   7  16   3       63.66       64.43      6.36 o 
  -8  17   3       30.43       26.32      6.42 o 
  -7  17   3       31.77       47.51      7.70 o 
  -6  17   3       16.21       11.56      6.42 o 
  -5  17   3        7.42       11.12      3.55 o 
  -4  17   3       27.49       25.81      4.01 o 
  -3  17   3      105.81      113.85      6.57 o 
  -2  17   3       13.40       15.82      3.55 o 
  -1  17   3       62.25       71.16      5.09 o 
   0  17   3       46.10       48.68      4.75 o 
   1  17   3       65.77       68.73      8.67 o 
   2  17   3      125.87      126.19     15.09 o 
   3  17   3       13.38       12.98      3.57 o 
   4  17   3      138.61      149.24      6.79 o 
   5  17   3       84.46       94.91      9.31 o 
   6  17   3       19.39       21.85      4.99 o 
  -6  18   3      136.14      141.89     10.91 o 
  -5  18   3       17.15       19.59      7.70 o 
  -4  18   3       78.72       91.22      5.66 o 
  -3  18   3       24.81       26.54      3.84 o 
  -2  18   3        0.27       -3.08      3.08 o 
  -1  18   3       89.58       83.96      6.42 o 
   0  18   3      108.86      114.01      8.03 o 
   1  18   3       23.23       30.74      5.78 o 
   2  18   3       69.42       75.60      5.66 o 
   3  18   3        9.72        1.46      3.52 o 
   4  18   3       27.45       26.51      4.04 o 
   5  18   3        3.37        5.78      4.09 o 
  -4  19   3      257.13      230.35      8.84 o 
  -3  19   3        8.98        3.11      2.92 o 
  -2  19   3       78.04       74.14      8.35 o 
  -1  19   3       99.35      100.09      6.31 o 
   0  19   3       56.00       76.83      8.99 o 
   1  19   3      139.89      148.76      9.95 o 
   2  19   3      131.61      135.37      7.26 o 
   3  19   3      174.55      163.43      6.57 o 
 -15   0   4      200.72      204.30     10.03 o 
 -14   0   4      373.87      436.95     15.87 o 
 -13   0   4       14.24        7.06      4.62 o 
 -12   0   4        5.40        5.78     11.56 o 
 -11   0   4       47.04       42.00      4.93 o 
 -10   0   4       74.29       76.13      5.39 o 
  -9   0   4      220.77      232.95      9.10 o 
  -8   0   4      160.42      182.08      7.09 o 
  -7   0   4      210.21      232.04      7.70 o 
  -6   0   4      291.48      253.65      8.32 o 
  -5   0   4      388.60      352.63      8.69 o 
  -3   0   4        1.99        1.96      0.84 o 
  -2   0   4      298.25      324.30      6.43 o 
  -1   0   4     4222.31     4542.36     96.67 o 
   0   0   4     1200.20     1374.26     37.68 o 
   1   0   4      106.32      107.87      9.31 o 
   2   0   4     7969.68     8059.80    168.72 o 
   3   0   4     3256.79     3070.75     65.07 o 
   4   0   4     1411.15     1438.77     37.48 o 
   5   0   4      393.78      407.27     13.25 o 
   6   0   4       13.88       13.90      4.47 o 
   7   0   4      272.51      245.57     12.84 o 
   8   0   4       12.33        8.99      9.63 o 
   9   0   4      418.27      432.73     21.19 o 
  10   0   4        1.05        0.00      5.14 o 
  11   0   4       32.90       16.05      8.99 o 
  12   0   4        0.43        6.42      9.63 o 
  13   0   4      177.09      169.49     16.05 o 
 -15   1   4       33.95       29.16      3.93 o 
 -14   1   4        7.16        0.83      3.03 o 
 -13   1   4      159.30      183.42      7.02 o 
 -12   1   4      127.82      138.83      5.98 o 
 -11   1   4       35.24       40.69      3.49 o 
 -10   1   4      162.91      173.74      5.71 o 
  -9   1   4      389.91      390.32      9.08 o 
  -8   1   4       35.16       34.14      2.51 o 
  -7   1   4      162.87      201.75      5.23 o 
  -6   1   4      475.35      463.39      9.47 o 
  -5   1   4      337.08      361.40      7.85 o 
  -4   1   4     1207.13     1167.48     23.46 o 
  -3   1   4     3484.99     3376.93     43.91 o 
  -2   1   4     1977.54     1972.53     30.16 o 
  -1   1   4       12.44       11.36      1.29 o 
   0   1   4     1648.92     1742.30     29.46 o 
   1   1   4     1281.16     1208.25     23.51 o 
   2   1   4     2170.46     2454.16     61.28 o 
   3   1   4       10.57       11.59      2.88 o 
   4   1   4      684.91      667.36     13.41 o 
   5   1   4      562.34      540.94     13.07 o 
   6   1   4      463.43      457.67     10.39 o 
   7   1   4      301.81      289.78      8.04 o 
   8   1   4      257.66      251.25      8.25 o 
   9   1   4      133.99      134.53      7.19 o 
  10   1   4       94.93       92.14      7.26 o 
  11   1   4        0.17        2.66      4.82 o 
  12   1   4       48.63       58.85      9.63 o 
  13   1   4       60.48       48.38     10.59 o 
 -15   2   4       51.22       54.50      4.77 o 
 -14   2   4       63.71       57.72      4.31 o 
 -13   2   4      189.83      187.12      6.90 o 
 -12   2   4      162.66      167.61      6.39 o 
 -11   2   4      205.46      207.44      6.47 o 
 -10   2   4        6.81        4.15      3.52 o 
  -9   2   4      433.12      464.66     10.36 o 
  -8   2   4      318.50      347.75      7.74 o 
  -7   2   4      187.81      184.96      4.84 o 
  -6   2   4      123.63      140.12      3.50 o 
  -5   2   4      131.02      137.95      4.32 o 
  -4   2   4       52.94       53.46      8.67 o 
  -3   2   4      830.36      806.53     17.44 o 
  -2   2   4     1858.78     1795.68     25.33 o 
  -1   2   4     2047.64     2111.09     32.24 o 
   0   2   4      110.38       96.94      4.26 o 
   1   2   4     4290.82     4373.91     65.26 o 
   2   2   4     1403.35     1457.39     24.60 o 
   3   2   4     2452.70     2319.09     37.85 o 
   4   2   4     2011.93     2094.11     39.82 o 
   5   2   4      627.72      626.97     12.85 o 
   6   2   4      133.92      134.57      5.36 o 
   7   2   4      523.36      549.79     12.04 o 
   8   2   4      409.64      410.51     10.56 o 
   9   2   4      242.50      221.55      9.01 o 
  10   2   4       37.44       28.32      6.81 o 
  11   2   4      210.05      212.45     11.57 o 
  12   2   4      139.25      125.21      9.53 o 
  13   2   4       35.98       21.29      7.22 o 
 -15   3   4       35.88       43.69      6.42 o 
 -14   3   4        4.58       -2.10      2.66 o 
 -13   3   4       25.98       21.11      4.97 o 
 -12   3   4       33.18       42.88      3.69 o 
 -11   3   4     1014.70     1056.88     21.34 o 
 -10   3   4     1073.85     1111.05     21.83 o 
  -9   3   4     1133.14     1148.16     22.31 o 
  -8   3   4      659.42      655.16     16.02 o 
  -7   3   4      631.40      644.71     13.29 o 
  -6   3   4      525.97      527.95      9.17 o 
  -5   3   4      596.66      598.57     13.94 o 
  -4   3   4      361.51      434.12     29.28 o 
  -3   3   4      132.10      149.81      6.06 o 
  -2   3   4      470.38      490.10      7.24 o 
  -1   3   4      256.79      299.91      5.40 o 
   0   3   4     1801.92     1888.15     28.58 o 
   1   3   4      246.96      253.82      4.74 o 
   2   3   4     2137.47     2150.44     32.52 o 
   3   3   4      440.14      411.70      8.84 o 
   4   3   4     1232.30     1262.03     21.77 o 
   5   3   4      347.50      333.24      7.93 o 
   6   3   4     1238.56     1251.77     23.76 o 
   7   3   4      222.90      216.35      7.05 o 
   8   3   4      640.58      611.04     15.31 o 
   9   3   4      114.96      106.59      5.80 o 
  10   3   4      194.37      184.83     10.44 o 
  11   3   4      181.95      182.43     11.56 o 
  12   3   4      115.32      118.16      9.53 o 
  13   3   4       35.24       26.95      7.70 o 
 -15   4   4       62.11       59.36      9.63 o 
 -14   4   4       74.10       83.22      5.37 o 
 -13   4   4      271.42      257.21      8.19 o 
 -12   4   4       52.92       43.38      4.17 o 
 -11   4   4      231.36      234.18      7.61 o 
 -10   4   4     1740.52     1700.90     32.51 o 
  -9   4   4       22.52       28.32      3.02 o 
  -8   4   4      276.06      279.13      6.86 o 
  -7   4   4       46.99       44.32      2.50 o 
  -6   4   4       67.34       64.87      2.85 o 
  -5   4   4      549.38      508.96      9.29 o 
  -4   4   4      317.38      306.76     12.85 o 
  -3   4   4     1363.30     1391.32     21.01 o 
  -2   4   4      344.20      359.68      5.99 o 
  -1   4   4      761.39      799.55     12.40 o 
   0   4   4     2802.30     3003.93     38.73 o 
   1   4   4       91.78      103.72      2.75 o 
   2   4   4       95.49       89.39      2.79 o 
   3   4   4      275.87      312.98      7.37 o 
   4   4   4       86.07       86.05      3.07 o 
   5   4   4      803.28      796.03     15.82 o 
   6   4   4      204.58      206.78      6.29 o 
   7   4   4      153.49      141.30      5.72 o 
   8   4   4       14.05       10.66      3.96 o 
   9   4   4      108.86      115.65      9.97 o 
  10   4   4       19.18       14.77      5.90 o 
  11   4   4       91.11       93.54      7.72 o 
  12   4   4       47.76       57.85      7.10 o 
  13   4   4      161.56      160.07      8.75 o 
 -14   5   4       40.92       32.93      6.02 o 
 -13   5   4       38.05       42.41      5.30 o 
 -12   5   4        4.16        4.98      3.02 o 
 -11   5   4      109.07      127.12      5.51 o 
 -10   5   4      158.47      174.06      6.09 o 
  -9   5   4      139.04      134.97      6.54 o 
  -8   5   4       22.37       20.35      2.82 o 
  -7   5   4       94.87       95.92      3.10 o 
  -6   5   4      216.20      201.40      3.76 o 
  -5   5   4      115.16      114.16      3.49 o 
  -4   5   4      200.34      165.07      3.70 o 
  -3   5   4     1397.46     1414.85     18.19 o 
  -2   5   4      934.74     1013.36     14.29 o 
  -1   5   4      574.08      632.30     10.06 o 
   0   5   4      705.20      764.65     15.31 o 
   1   5   4      934.27      966.18     13.87 o 
   2   5   4      265.13      265.83      4.98 o 
   3   5   4       84.34       79.01      3.83 o 
   4   5   4        1.88        1.08      1.55 o 
   5   5   4      620.34      627.62     14.82 o 
   6   5   4      599.31      557.22     16.32 o 
   7   5   4      932.10      912.13     24.74 o 
   8   5   4      718.50      697.70     20.43 o 
   9   5   4       39.84       39.00      4.62 o 
  10   5   4        2.41        2.27      3.26 o 
  11   5   4        7.23        3.97      3.93 o 
  12   5   4       77.30       74.93      6.89 o 
  13   5   4       14.72       18.62      5.56 o 
 -14   6   4        6.43        2.11      4.52 o 
 -13   6   4       17.53       14.70      4.66 o 
 -12   6   4       96.22       98.96      6.70 o 
 -11   6   4      165.62      166.84      6.56 o 
 -10   6   4      142.97      138.73      6.67 o 
  -9   6   4      331.77      305.89      8.75 o 
  -8   6   4       56.48       57.42      3.12 o 
  -7   6   4       68.76       67.26      2.67 o 
  -6   6   4      139.52      126.11      5.29 o 
  -5   6   4     1419.15     1383.78     19.02 o 
  -4   6   4      791.26      814.90     14.40 o 
  -3   6   4      204.09      191.96      3.15 o 
  -2   6   4      391.36      447.78      6.98 o 
  -1   6   4     4445.21     4731.48     70.54 o 
   0   6   4      338.08      398.19      7.03 o 
   1   6   4       95.61      104.46      2.73 o 
   2   6   4      269.59      265.35      4.76 o 
   3   6   4      143.57      141.51      3.67 o 
   4   6   4       86.84       90.51      3.78 o 
   5   6   4       40.17       46.11      3.58 o 
   6   6   4      187.76      186.68      6.77 o 
   7   6   4      119.26      120.62      5.93 o 
   8   6   4       74.40       65.61      4.93 o 
   9   6   4      215.06      185.31      8.01 o 
  10   6   4      157.74      148.39      7.73 o 
  11   6   4       49.83       44.11      6.46 o 
  12   6   4        7.60        4.91      4.64 o 
 -14   7   4       12.59       15.12      4.53 o 
 -13   7   4      101.65       95.81      6.17 o 
 -12   7   4       61.64       57.50      6.02 o 
 -11   7   4        0.58        0.14      3.16 o 
 -10   7   4      158.24      157.95     10.14 o 
  -9   7   4       98.75      105.79      5.28 o 
  -8   7   4      630.26      653.62     13.37 o 
  -7   7   4      104.62      106.19      4.60 o 
  -6   7   4      411.13      444.75      8.23 o 
  -5   7   4      456.86      419.37      6.81 o 
  -4   7   4        2.86        1.02      0.85 o 
  -3   7   4     1490.23     1409.71     21.40 o 
  -2   7   4     1135.18     1121.64     16.05 o 
  -1   7   4     1273.47     1381.89     19.72 o 
   0   7   4      160.22      187.29      4.02 o 
   1   7   4      641.36      687.95     13.75 o 
   2   7   4       60.95       55.03      2.06 o 
   3   7   4       84.49       70.15      2.79 o 
   4   7   4      276.03      274.55      6.10 o 
   5   7   4       72.29       67.18      4.20 o 
   6   7   4      322.27      339.61     13.02 o 
   7   7   4      414.06      415.71     11.59 o 
   8   7   4       13.53       13.81      6.88 o 
   9   7   4       36.10       34.88      6.91 o 
  10   7   4       13.38        8.57      4.49 o 
  11   7   4       69.85       55.53      5.71 o 
  12   7   4       27.24       22.57      5.42 o 
 -14   8   4       97.21      101.50      6.30 o 
 -13   8   4        3.98        2.33      4.15 o 
 -12   8   4       72.88       80.52      8.99 o 
 -11   8   4       46.01       45.85      5.66 o 
 -10   8   4      661.41      733.34     18.00 o 
  -9   8   4      197.10      198.65      7.51 o 
  -8   8   4      214.51      220.63      6.00 o 
  -7   8   4     1043.78     1091.78     21.03 o 
  -6   8   4      263.03      264.23      5.76 o 
  -5   8   4        7.06        6.36      1.32 o 
  -4   8   4      620.51      598.99     10.52 o 
  -3   8   4      127.72      129.60      3.44 o 
  -2   8   4      193.77      164.86      4.22 o 
  -1   8   4      815.94      876.04     14.03 o 
   0   8   4      341.32      347.89      8.15 o 
   1   8   4       50.80       46.62      2.78 o 
   2   8   4      132.53      129.59      3.58 o 
   3   8   4      592.04      626.38     12.68 o 
   4   8   4      126.13      119.98      5.10 o 
   5   8   4      733.57      739.13     17.02 o 
   6   8   4      538.14      570.70     13.82 o 
   7   8   4      319.64      305.07      9.96 o 
   8   8   4       16.31       13.98      4.20 o 
   9   8   4      214.33      202.07      8.38 o 
  10   8   4        7.03        5.59      6.46 o 
  11   8   4       34.27       34.14      5.65 o 
  12   8   4      219.43      201.53     15.41 o 
 -13   9   4       29.32       30.33      5.66 o 
 -12   9   4       31.79       35.42      5.90 o 
 -11   9   4       26.73       35.01      8.03 o 
 -10   9   4       64.89       63.54      5.03 o 
  -9   9   4        9.66        9.30      3.29 o 
  -8   9   4      727.61      770.62     15.67 o 
  -7   9   4     1411.10     1539.06     29.43 o 
  -6   9   4     1073.73     1118.68     21.39 o 
  -5   9   4        6.03        5.06      1.95 o 
  -4   9   4      231.69      197.08      4.35 o 
  -3   9   4      506.25      480.63      9.04 o 
  -2   9   4      495.47      498.81      9.76 o 
  -1   9   4      102.08      112.95      3.99 o 
   0   9   4       23.96       26.55      2.32 o 
   1   9   4       98.22      100.21      3.84 o 
   2   9   4       88.92      100.47      3.47 o 
   3   9   4      138.91      132.42      4.88 o 
   4   9   4        9.75        2.57      5.14 o 
   5   9   4       53.58       54.64      5.21 o 
   6   9   4      286.62      282.18     11.80 o 
   7   9   4      156.20      146.63      8.84 o 
   8   9   4      559.38      558.03     24.72 o 
   9   9   4      300.24      319.51     25.36 o 
  10   9   4      239.89      241.87     13.80 o 
  11   9   4       52.47       43.81      6.81 o 
 -13  10   4       14.93        9.77      5.21 o 
 -12  10   4        2.86        4.14      7.38 o 
 -11  10   4       28.92       36.23      8.03 o 
 -10  10   4       39.59       40.62      4.45 o 
  -9  10   4       78.65       76.81      5.03 o 
  -8  10   4      339.91      314.50     10.62 o 
  -7  10   4        2.64       -1.33      3.02 o 
  -6  10   4      730.31      725.94     14.74 o 
  -5  10   4      299.96      297.81      6.14 o 
  -4  10   4       31.25       33.99      2.12 o 
  -3  10   4       28.08       25.84      2.16 o 
  -2  10   4       95.30       97.96      4.43 o 
  -1  10   4      328.45      304.50      8.57 o 
   0  10   4       74.15       69.45      3.25 o 
   1  10   4      294.01      287.01      7.73 o 
   2  10   4       86.92       94.82      3.46 o 
   3  10   4      508.68      540.26     11.03 o 
   4  10   4      185.58      191.97     12.20 o 
   5  10   4     1188.43     1150.25     31.31 o 
   6  10   4       14.12       12.71      5.14 o 
   7  10   4       91.22       89.65      7.03 o 
   8  10   4       81.52       81.24      7.03 o 
   9  10   4       28.31       37.45      6.57 o 
  10  10   4      139.74      136.69      9.75 o 
  11  10   4       22.29       20.48      6.31 o 
 -12  11   4      106.11      112.93      6.94 o 
 -11  11   4       21.37       35.26      7.38 o 
 -10  11   4       10.00       -1.70      3.84 o 
  -9  11   4       27.71       23.90      3.67 o 
  -8  11   4      197.66      213.54      8.11 o 
  -7  11   4      113.60      139.70      6.13 o 
  -6  11   4       63.49       76.53      4.04 o 
  -5  11   4       30.99       29.67      2.48 o 
  -4  11   4      429.29      403.36      8.28 o 
  -3  11   4      285.71      264.01     10.78 o 
  -2  11   4       48.09       57.56      3.88 o 
  -1  11   4       86.55       96.85      4.50 o 
   0  11   4       54.84       54.37      5.14 o 
   1  11   4      190.10      189.45      5.95 o 
   2  11   4       28.24       26.98      2.59 o 
   3  11   4      476.65      483.09     10.66 o 
   4  11   4      315.09      317.80     16.05 o 
   5  11   4     1213.40     1291.71     34.71 o 
   6  11   4       15.65       12.76      5.39 o 
   7  11   4       57.20       47.01      6.02 o 
   8  11   4      156.19      158.20      9.69 o 
   9  11   4       77.87       81.17      7.03 o 
  10  11   4        2.57       -0.32      3.63 o 
  11  11   4       68.85       68.05     10.91 o 
 -12  12   4      175.84      181.53     23.75 o 
 -11  12   4       53.95       52.86      6.12 o 
 -10  12   4        2.64        6.42      4.54 o 
  -9  12   4      200.63      209.76      9.40 o 
  -8  12   4       10.59        4.31      3.16 o 
  -7  12   4       59.08       62.12      8.67 o 
  -6  12   4      334.93      318.95     10.32 o 
  -5  12   4      127.16      115.64      4.14 o 
  -4  12   4       68.79       61.10      2.78 o 
  -3  12   4       48.48       52.97      3.55 o 
  -2  12   4      204.95      235.95      7.75 o 
  -1  12   4       68.46       63.79      4.47 o 
   0  12   4      162.95      173.26      7.86 o 
   1  12   4        1.21       -0.27      2.51 o 
   2  12   4      653.78      673.34     13.37 o 
   3  12   4      109.87      117.43      7.49 o 
   4  12   4      230.72      256.17     15.41 o 
   5  12   4      113.46      127.69      7.93 o 
   6  12   4       18.26       23.28      5.66 o 
   7  12   4       20.66       20.14      5.39 o 
   8  12   4       56.53       53.88      6.31 o 
   9  12   4       30.58       35.22     10.59 o 
  10  12   4       80.19       72.37      6.81 o 
 -11  13   4       11.15       12.32      4.93 o 
 -10  13   4      119.76      124.82      7.86 o 
  -9  13   4       86.25      111.92      6.94 o 
  -8  13   4        1.20        0.12      3.55 o 
  -7  13   4      119.67      117.64      6.74 o 
  -6  13   4       28.53       33.13      4.17 o 
  -5  13   4      186.19      178.88     10.84 o 
  -4  13   4       76.31       70.61      4.93 o 
  -3  13   4       58.29       58.73      3.84 o 
  -2  13   4      944.23      872.14     24.28 o 
  -1  13   4      790.33      811.58     22.47 o 
   0  13   4      151.81      128.87      9.31 o 
   1  13   4      803.31      828.40     19.51 o 
   2  13   4      295.57      312.11      8.99 o 
   3  13   4      275.87      293.83      8.83 o 
   4  13   4      436.63      505.30     16.34 o 
   5  13   4      119.08      128.71      8.39 o 
   6  13   4        6.64        1.50      4.01 o 
   7  13   4       14.50       16.05      5.66 o 
   8  13   4       30.68       26.60      5.85 o 
   9  13   4       25.67       18.52      5.66 o 
 -10  14   4       21.85       34.67      7.70 o 
  -9  14   4       99.51      104.65     11.56 o 
  -8  14   4       33.41       36.60      7.70 o 
  -7  14   4        1.83        0.64      5.14 o 
  -6  14   4       57.51       53.93      7.70 o 
  -5  14   4       41.36       31.93      3.30 o 
  -4  14   4       39.28       64.58      4.47 o 
  -3  14   4      188.29      158.02      6.76 o 
  -2  14   4      260.42      239.48     11.56 o 
  -1  14   4      432.09      405.01     13.39 o 
   0  14   4      541.77      577.76     17.47 o 
   1  14   4      478.92      491.44     12.72 o 
   2  14   4      261.34      281.21      8.58 o 
   3  14   4       56.80       64.06      3.80 o 
   4  14   4       21.46       25.19      5.45 o 
   5  14   4       85.79       84.70      6.81 o 
   6  14   4       13.41       13.09      4.75 o 
   7  14   4        2.77        1.50      4.01 o 
   8  14   4       23.32       26.68      5.90 o 
   9  14   4       78.04       70.69      7.06 o 
 -10  15   4       75.61       65.49      9.63 o 
  -9  15   4       74.43       75.12      9.63 o 
  -8  15   4       25.28       34.67      8.35 o 
  -7  15   4       17.55       17.98      6.42 o 
  -6  15   4       16.31       13.48      7.06 o 
  -5  15   4      178.79      184.69      8.35 o 
  -4  15   4       41.77       37.11      4.01 o 
  -3  15   4      182.06      205.84      8.13 o 
  -2  15   4      131.64      127.65      8.99 o 
  -1  15   4        7.80        4.22      3.08 o 
   0  15   4      112.00      106.77      7.38 o 
   1  15   4      122.99      121.57      5.78 o 
   2  15   4       41.10       42.36      5.91 o 
   3  15   4      164.99      184.58      9.08 o 
   4  15   4      127.50      138.37      8.39 o 
   5  15   4       80.27       84.73     10.27 o 
   6  15   4        5.03        0.00      4.09 o 
   7  15   4       30.15       30.93      5.39 o 
   8  15   4      115.44      108.22     14.45 o 
  -9  16   4      111.25      109.79     10.91 o 
  -8  16   4      122.70      113.00      9.63 o 
  -7  16   4        5.36       -2.57      5.78 o 
  -6  16   4      129.30      140.60     11.56 o 
  -5  16   4        8.42       14.42      4.49 o 
  -4  16   4        2.87        2.62      2.61 o 
  -3  16   4        6.87        2.84      4.17 o 
  -2  16   4        8.69        8.25      5.14 o 
  -1  16   4        4.68        6.90      6.42 o 
   0  16   4       24.03       25.63      4.09 o 
   1  16   4       94.99      105.51      5.68 o 
   2  16   4       31.61       29.38      4.82 o 
   3  16   4      128.17      135.16     13.16 o 
   4  16   4       29.85       27.54      5.21 o 
   5  16   4        3.64        4.14      6.74 o 
   6  16   4       38.63       34.99      5.45 o 
   7  16   4       12.37        6.74      4.54 o 
  -8  17   4       20.76       12.84      5.78 o 
  -7  17   4       92.38       89.88      8.99 o 
  -6  17   4       78.50       77.04      8.99 o 
  -5  17   4       62.09       55.59      4.47 o 
  -4  17   4       53.98       56.89      4.62 o 
  -3  17   4       11.04       16.13      3.55 o 
  -2  17   4       55.23       56.25      6.74 o 
  -1  17   4       73.74       75.92     14.12 o 
   0  17   4       25.11       29.43      5.78 o 
   1  17   4       28.53       30.36      3.67 o 
   2  17   4      123.07      133.48      7.93 o 
   3  17   4       61.83       62.68      5.90 o 
   4  17   4       10.30        8.47      4.75 o 
   5  17   4       43.81       42.37      5.66 o 
   6  17   4       22.00       14.31      4.75 o 
  -6  18   4      113.68      109.14      9.63 o 
  -5  18   4       80.68       72.17      4.93 o 
  -4  18   4       87.50       78.08      4.93 o 
  -3  18   4       80.45       97.14     11.24 o 
  -2  18   4       13.95        8.35      4.49 o 
  -1  18   4       16.64       18.25      4.29 o 
   0  18   4        7.08       12.84      4.09 o 
   1  18   4       19.66       31.81      4.54 o 
   2  18   4       95.44      108.95      7.03 o 
   3  18   4       74.96       76.05      8.25 o 
   4  18   4      108.11      101.97      7.06 o 
  -4  19   4        8.85        4.28      2.61 o 
  -3  19   4       71.78       55.33      4.01 o 
  -2  19   4       10.30       12.12      2.92 o 
  -1  19   4       74.19       72.62      4.93 o 
   0  19   4      197.83      196.97      8.84 o 
   1  19   4       34.80       36.60      6.42 o 
   2  19   4      203.72      232.57     34.67 o 
 -15   0   5      172.17      168.49      9.23 o 
 -14   0   5      223.23      247.65     12.20 o 
 -13   0   5      176.30      210.22     10.60 o 
 -12   0   5        0.07       -3.21      3.21 o 
 -11   0   5      280.76      308.91     11.41 o 
 -10   0   5       62.97       56.74      5.78 o 
  -9   0   5      231.66      207.63      8.17 o 
  -8   0   5        5.71        4.95      3.21 o 
  -7   0   5      204.41      203.07      7.70 o 
  -6   0   5        2.41        7.97      1.52 o 
  -5   0   5      346.11      334.50      8.34 o 
  -4   0   5     6349.10     6191.67    112.77 o 
  -3   0   5      687.75      526.29     10.21 o 
  -2   0   5     2232.85     2219.07     47.59 o 
  -1   0   5     3036.86     3031.33     64.99 o 
   0   0   5      232.83      214.91      7.93 o 
   1   0   5     3638.47     3902.41    105.32 o 
   2   0   5     3173.62     3090.19    145.42 o 
   3   0   5     3751.91     3858.91     81.06 o 
   4   0   5       78.68       69.73      4.99 o 
   5   0   5      658.93      611.24     17.89 o 
   6   0   5      202.57      236.68     12.84 o 
   7   0   5      132.88      131.10      7.93 o 
   8   0   5        2.69       -1.93      5.14 o 
   9   0   5       21.81       21.83      8.35 o 
  10   0   5       41.13       34.67      9.63 o 
  11   0   5      108.93      126.48     12.20 o 
  12   0   5        3.62        8.99     10.27 o 
  13   0   5      113.07      114.92     13.48 o 
 -15   1   5      152.54      148.13      7.30 o 
 -14   1   5      270.95      310.66      8.88 o 
 -13   1   5      255.43      266.64      8.29 o 
 -12   1   5      183.85      184.28      6.71 o 
 -11   1   5       43.29       41.83      4.29 o 
 -10   1   5       99.17       92.39      4.63 o 
  -9   1   5      193.06      206.21      5.83 o 
  -8   1   5      119.63      124.72      4.18 o 
  -7   1   5      125.83      112.26      3.74 o 
  -6   1   5      416.61      367.23      7.83 o 
  -5   1   5     1196.63     1325.37     20.35 o 
  -4   1   5      293.53      258.67      3.96 o 
  -3   1   5     2321.53     2270.38     34.52 o 
  -2   1   5     3260.05     3407.78     47.37 o 
  -1   1   5      150.73      207.58      6.13 o 
   0   1   5     1026.08     1069.64     18.69 o 
   1   1   5     2365.06     2516.12     48.47 o 
   2   1   5     1653.52     1713.02     29.20 o 
   3   1   5      191.31      218.70      5.12 o 
   4   1   5      834.29      858.91     16.60 o 
   5   1   5      137.75      129.20      5.25 o 
   6   1   5      167.58      163.75      6.16 o 
   7   1   5       47.60       37.26      3.84 o 
   8   1   5       32.08       43.99      4.66 o 
   9   1   5       46.85       43.14      5.28 o 
  10   1   5       14.68       12.84      8.99 o 
  11   1   5       98.33       97.63      8.17 o 
  12   1   5       79.30       75.52      8.17 o 
  13   1   5       89.74       96.59      9.31 o 
 -15   2   5        7.38        1.36      3.92 o 
 -14   2   5       54.04       50.40      4.45 o 
 -13   2   5       89.21       90.12      4.91 o 
 -12   2   5      291.17      305.01      8.61 o 
 -11   2   5       83.47       86.22      4.50 o 
 -10   2   5       61.93       65.63      6.76 o 
  -9   2   5       15.72       11.03      2.56 o 
  -8   2   5       75.23       82.23      4.17 o 
  -7   2   5      185.14      156.84      6.08 o 
  -6   2   5       48.89       61.97      6.65 o 
  -5   2   5      314.30      287.37      7.22 o 
  -4   2   5      884.65      854.38     15.18 o 
  -3   2   5     1229.83     1214.06     21.11 o 
  -2   2   5      760.69      740.52     11.40 o 
  -1   2   5       80.94       65.24      2.68 o 
   0   2   5      316.84      275.29      5.76 o 
   1   2   5      590.07      627.15     11.47 o 
   2   2   5      933.29      895.71     15.71 o 
   3   2   5     2890.33     2874.26     48.24 o 
   4   2   5      847.35      851.04     15.09 o 
   5   2   5      258.54      250.44      7.18 o 
   6   2   5      286.76      298.62      8.15 o 
   7   2   5      303.35      277.97      8.24 o 
   8   2   5      137.14      142.49      7.42 o 
   9   2   5      126.91      128.15      6.79 o 
  10   2   5      110.09      122.86      8.39 o 
  11   2   5        5.06        2.74      6.10 o 
  12   2   5      244.49      243.01     12.71 o 
 -15   3   5       20.59       17.36      5.39 o 
 -14   3   5       42.45       41.03      5.76 o 
 -13   3   5      146.80      177.84      6.58 o 
 -12   3   5       83.45       85.73      5.19 o 
 -11   3   5       10.06        8.16      3.43 o 
 -10   3   5      836.89      873.77     17.58 o 
  -9   3   5     1602.44     1604.27     30.39 o 
  -8   3   5      386.17      373.15      8.41 o 
  -7   3   5       44.28       39.95      2.47 o 
  -6   3   5      590.50      655.53     59.78 o 
  -5   3   5      213.90      239.81     17.56 o 
  -4   3   5       60.71       66.78      3.24 o 
  -3   3   5       47.42       51.90      2.27 o 
  -2   3   5      567.59      553.04      8.93 o 
  -1   3   5      343.85      354.73      6.36 o 
   0   3   5     1213.42     1144.71     19.96 o 
   1   3   5     2411.90     2334.97     35.39 o 
   2   3   5       36.89       29.11      2.73 o 
   3   3   5     2230.53     2180.59     40.99 o 
   4   3   5       15.48       18.84      3.23 o 
   5   3   5      255.52      269.35      9.64 o 
   6   3   5      104.31      101.81      4.86 o 
   7   3   5      481.83      492.29     12.71 o 
   8   3   5      462.90      467.10     12.84 o 
   9   3   5      112.75      122.24      8.39 o 
  10   3   5      257.10      256.84     11.80 o 
  11   3   5       31.60       31.75      7.03 o 
  12   3   5       51.07       57.89      8.35 o 
 -15   4   5       58.26       55.98      7.70 o 
 -14   4   5        6.96        1.10      5.56 o 
 -13   4   5      403.43      446.61     11.25 o 
 -12   4   5      330.45      323.25      8.79 o 
 -11   4   5      139.42      128.79      5.35 o 
 -10   4   5      227.72      221.06      6.35 o 
  -9   4   5      853.85      904.22     18.18 o 
  -8   4   5      169.71      152.57      4.30 o 
  -7   4   5      824.19      787.92     22.66 o 
  -6   4   5        9.64        8.18      1.34 o 
  -5   4   5       66.77       73.03      3.54 o 
  -4   4   5     1154.16     1094.06     27.28 o 
  -3   4   5     1107.33     1049.11     16.32 o 
  -2   4   5      431.05      465.03      7.17 o 
  -1   4   5        0.01        1.54      1.10 o 
   0   4   5      281.75      288.72      5.63 o 
   1   4   5       60.71       63.12      2.58 o 
   2   4   5       54.08       36.44      1.83 o 
   3   4   5       60.05       52.07      3.91 o 
   4   4   5       52.60       56.91      2.93 o 
   5   4   5      277.97      297.47      7.54 o 
   6   4   5      299.15      271.58      8.24 o 
   7   4   5       40.17       46.36      3.96 o 
   8   4   5      353.96      373.36     10.86 o 
   9   4   5       97.21       99.21      7.26 o 
  10   4   5      177.17      209.93     10.44 o 
  11   4   5       92.98      112.24      9.08 o 
  12   4   5      227.24      225.50     12.71 o 
 -14   5   5       19.75       10.10      8.67 o 
 -13   5   5       20.57       24.64      6.10 o 
 -12   5   5      107.17       96.72      4.71 o 
 -11   5   5      182.49      171.06      6.20 o 
 -10   5   5      309.72      327.34     14.55 o 
  -9   5   5      904.57      888.49     17.80 o 
  -8   5   5      540.95      513.35      9.84 o 
  -7   5   5      185.39      183.66      4.42 o 
  -6   5   5      271.47      246.35      6.05 o 
  -5   5   5       39.78       35.90      1.79 o 
  -4   5   5      327.84      337.29      5.98 o 
  -3   5   5      518.80      491.88      7.46 o 
  -2   5   5      355.08      390.44      6.66 o 
  -1   5   5       95.38       90.77      2.77 o 
   0   5   5     1245.38     1277.92     17.12 o 
   1   5   5      196.73      213.97      3.99 o 
   2   5   5      377.63      407.76      8.69 o 
   3   5   5      406.61      405.04      8.76 o 
   4   5   5       30.72       28.06      2.24 o 
   5   5   5       17.78       24.40      6.42 o 
   6   5   5        4.96        1.13      2.61 o 
   7   5   5      385.33      393.77     11.08 o 
   8   5   5      182.92      202.99     10.60 o 
   9   5   5      118.32      108.49      9.63 o 
  10   5   5      118.82      116.62      8.13 o 
  11   5   5       79.35       88.11      6.75 o 
  12   5   5       62.32       69.12      6.23 o 
 -14   6   5      142.42      137.56     24.08 o 
 -13   6   5      105.17      126.51     10.59 o 
 -12   6   5      168.22      180.90     16.46 o 
 -11   6   5      249.91      246.99      9.64 o 
 -10   6   5       82.08       72.92      4.79 o 
  -9   6   5      502.27      509.87     13.65 o 
  -8   6   5      416.14      420.35      8.50 o 
  -7   6   5      213.28      186.01      4.65 o 
  -6   6   5      189.97      182.75      4.73 o 
  -5   6   5       91.06       84.48      3.44 o 
  -4   6   5      189.09      204.66      4.43 o 
  -3   6   5      660.31      652.85      9.49 o 
  -2   6   5     1336.83     1516.16     23.45 o 
  -1   6   5      358.68      345.58     10.12 o 
   0   6   5      744.48      847.01     15.57 o 
   1   6   5      136.92      153.74      3.61 o 
   2   6   5       69.55       65.05      3.15 o 
   3   6   5       26.80       26.58      2.90 o 
   4   6   5      174.85      191.99      4.50 o 
   5   6   5      338.19      345.64     11.14 o 
   6   6   5      176.11      176.41      8.21 o 
   7   6   5      396.99      406.10     11.60 o 
   8   6   5      216.35      183.20      8.40 o 
   9   6   5        5.29        6.11      3.62 o 
  10   6   5       43.81       34.70      6.50 o 
  11   6   5       22.98       22.87      5.81 o 
  12   6   5       10.44       15.34      5.00 o 
 -14   7   5        6.61        7.40      6.42 o 
 -13   7   5       71.85       75.80      7.48 o 
 -12   7   5        7.78        0.18      3.45 o 
 -11   7   5        1.62       -0.75      3.23 o 
 -10   7   5       46.47       47.44      4.25 o 
  -9   7   5      215.59      225.78      8.09 o 
  -8   7   5      478.99      493.51      9.62 o 
  -7   7   5       82.47       84.78      3.03 o 
  -6   7   5      404.23      399.07      7.85 o 
  -5   7   5       23.43       20.31      1.35 o 
  -4   7   5       34.29       40.88      4.75 o 
  -3   7   5      557.08      531.59      9.86 o 
  -2   7   5        0.93        1.65      1.38 o 
  -1   7   5     1092.90     1138.53     19.76 o 
   0   7   5       71.12       76.95      3.04 o 
   1   7   5      110.54      108.49      3.33 o 
   2   7   5      206.29      200.06      5.40 o 
   3   7   5      481.00      480.16     11.23 o 
   4   7   5      465.51      473.96     13.80 o 
   5   7   5      190.99      183.35      6.46 o 
   6   7   5      190.85      193.80     10.76 o 
   7   7   5      190.37      211.31      8.91 o 
   8   7   5      259.54      254.88      9.68 o 
   9   7   5       56.98       54.70      5.26 o 
  10   7   5      191.38      179.93     10.02 o 
  11   7   5      119.35      103.86      8.74 o 
  12   7   5      138.40      122.56      7.78 o 
 -14   8   5       50.04       57.62      6.81 o 
 -13   8   5      260.40      292.30     16.69 o 
 -12   8   5      125.96      129.93      8.84 o 
 -11   8   5       26.42       22.83      4.15 o 
 -10   8   5       72.84       82.57      4.57 o 
  -9   8   5      242.13      256.28     11.12 o 
  -8   8   5     1695.34     1831.62     39.29 o 
  -7   8   5      244.34      242.60      9.36 o 
  -6   8   5     1237.90     1178.07     22.66 o 
  -5   8   5       37.35       38.46      2.34 o 
  -4   8   5      290.97      257.09      4.37 o 
  -3   8   5       78.35       76.81      2.61 o 
  -2   8   5       67.24       61.55      2.82 o 
  -1   8   5      499.68      525.02     10.06 o 
   0   8   5      169.66      172.28      4.68 o 
   1   8   5      149.68      140.73      4.82 o 
   2   8   5      304.80      307.09      8.27 o 
   3   8   5       47.17       46.67      3.58 o 
   4   8   5      274.96      268.73      8.77 o 
   5   8   5      233.05      222.77      7.54 o 
   6   8   5      204.92      212.28     10.39 o 
   7   8   5       78.00       81.55      5.49 o 
   8   8   5      124.84      123.56      6.67 o 
   9   8   5      114.40      111.58      6.42 o 
  10   8   5      111.63      110.67      6.77 o 
  11   8   5       47.33       41.59      9.50 o 
 -13   9   5      198.83      206.78     11.35 o 
 -12   9   5       43.52       43.18     12.52 o 
 -11   9   5       21.25       27.71      3.93 o 
 -10   9   5      330.81      373.69     10.93 o 
  -9   9   5      272.26      308.43     11.11 o 
  -8   9   5      228.23      270.02     11.57 o 
  -7   9   5      263.86      270.03      8.73 o 
  -6   9   5     1593.33     1637.12     30.89 o 
  -5   9   5      187.50      159.84      4.73 o 
  -4   9   5       52.23       34.79      1.60 o 
  -3   9   5       10.18        6.38      1.30 o 
  -2   9   5      658.11      613.51     11.45 o 
  -1   9   5      186.75      203.19      5.31 o 
   0   9   5      407.35      397.83      9.10 o 
   1   9   5       10.98        7.09      2.33 o 
   2   9   5      341.01      340.77      8.77 o 
   3   9   5      308.87      303.94      7.96 o 
   4   9   5      231.45      227.92     12.84 o 
   5   9   5      518.87      515.83     12.90 o 
   6   9   5      340.98      326.25      9.95 o 
   7   9   5      314.56      296.21      9.73 o 
   8   9   5      327.94      317.17     10.34 o 
   9   9   5       79.34       74.45      7.88 o 
  10   9   5      117.85      120.25      7.27 o 
  11   9   5       39.96       33.40      6.81 o 
 -13  10   5      169.84      142.81     21.51 o 
 -12  10   5      150.16      167.20     10.15 o 
 -11  10   5       32.81       20.93      5.66 o 
 -10  10   5       58.81       67.83      5.26 o 
  -9  10   5        8.29        9.88      3.67 o 
  -8  10   5      246.31      269.80     12.52 o 
  -7  10   5       37.88       28.33      4.62 o 
  -6  10   5      164.85      147.89      6.56 o 
  -5  10   5       27.92       27.33      3.82 o 
  -4  10   5      311.64      286.83      7.83 o 
  -3  10   5       51.48       44.94      2.56 o 
  -2  10   5        1.66        2.54      1.68 o 
  -1  10   5       40.09       38.72      2.70 o 
   0  10   5      291.29      311.62      8.36 o 
   1  10   5       79.98       59.79      3.57 o 
   2  10   5      207.17      215.32      6.50 o 
   3  10   5      148.83      140.46      5.03 o 
   4  10   5       75.96       66.13      7.06 o 
   5  10   5       68.71       64.25      6.16 o 
   6  10   5      451.45      444.47     15.44 o 
   7  10   5      112.44      119.34      8.39 o 
   8  10   5        3.18        8.71      5.21 o 
   9  10   5      213.13      215.17     23.75 o 
  10  10   5      158.38      155.40     10.21 o 
 -12  11   5       73.79       73.87     18.30 o 
 -11  11   5       78.35       88.30      7.70 o 
 -10  11   5       39.22       35.66      5.21 o 
  -9  11   5       83.77       86.88      5.29 o 
  -8  11   5       43.01       35.31      4.09 o 
  -7  11   5       35.29       36.31      4.93 o 
  -6  11   5      463.63      382.00     13.34 o 
  -5  11   5       82.55       67.32      3.32 o 
  -4  11   5      168.77      149.10      4.67 o 
  -3  11   5        9.12       11.03      1.97 o 
  -2  11   5       14.88       16.56      2.76 o 
  -1  11   5        6.99        7.84      2.45 o 
   0  11   5      129.19      105.81      6.93 o 
   1  11   5      144.33      146.54      5.56 o 
   2  11   5      492.32      521.81     12.96 o 
   3  11   5       64.17       62.92      4.15 o 
   4  11   5      387.04      392.28     19.26 o 
   5  11   5       57.32       52.27      6.12 o 
   6  11   5      213.16      218.20     10.66 o 
   7  11   5       27.09       19.56      5.39 o 
   8  11   5       73.33       79.23      7.70 o 
   9  11   5       56.99       57.43      6.57 o 
  10  11   5      140.19      135.81     13.16 o 
 -12  12   5      131.11      127.76     12.20 o 
 -11  12   5        0.88        2.13      8.35 o 
 -10  12   5       75.42       86.19      6.16 o 
  -9  12   5       50.32       53.20      4.15 o 
  -8  12   5       20.05       12.97      5.14 o 
  -7  12   5      147.78      142.57      9.95 o 
  -6  12   5       43.62       39.66      4.62 o 
  -5  12   5       84.14       69.11      5.20 o 
  -4  12   5      546.39      507.61     14.71 o 
  -3  12   5      102.67       92.22     10.91 o 
  -2  12   5       15.21       13.71      2.33 o 
  -1  12   5       49.24       45.69      3.20 o 
   0  12   5      387.88      377.08     10.37 o 
   1  12   5       60.30       55.00      3.49 o 
   2  12   5       66.27       58.62      4.28 o 
   3  12   5       29.85       26.01      5.14 o 
   4  12   5      239.31      272.22     15.41 o 
   5  12   5      128.41      122.29      7.93 o 
   6  12   5       35.37       24.51      5.46 o 
   7  12   5      141.05      148.28      9.05 o 
   8  12   5      129.38      110.96      7.72 o 
   9  12   5       28.58       30.46      6.10 o 
 -11  13   5       40.12       37.24      8.99 o 
 -10  13   5        1.86        7.06      7.70 o 
  -9  13   5       58.23       73.19      8.99 o 
  -8  13   5        0.38       -0.86      4.82 o 
  -7  13   5       13.89        8.35      6.42 o 
  -6  13   5      210.39      187.47     12.84 o 
  -5  13   5      268.90      233.98     12.84 o 
  -4  13   5      495.15      471.94     15.09 o 
  -3  13   5       67.85       68.98      6.74 o 
  -2  13   5      753.68      687.53     16.38 o 
  -1  13   5       35.03       47.84      3.20 o 
   0  13   5      175.46      150.87      5.93 o 
   1  13   5      482.42      502.04     13.09 o 
   2  13   5      131.73      126.50      6.06 o 
   3  13   5      461.93      480.02     12.68 o 
   4  13   5      179.76      177.20     12.84 o 
   5  13   5       83.05       89.97      7.22 o 
   6  13   5        1.40       -3.55      3.55 o 
   7  13   5       88.33       86.71      7.48 o 
   8  13   5       42.65       45.21      6.31 o 
   9  13   5       20.14       23.37      5.66 o 
 -10  14   5       82.95       89.88      9.63 o 
  -9  14   5        9.68       -0.64      6.42 o 
  -8  14   5       43.89       43.02      7.70 o 
  -7  14   5        9.22       10.91      6.42 o 
  -6  14   5       41.38       43.02      7.70 o 
  -5  14   5       84.01       86.75      5.09 o 
  -4  14   5      231.50      219.90     10.27 o 
  -3  14   5       77.81       66.29      4.62 o 
  -2  14   5      416.28      387.27     10.71 o 
  -1  14   5       39.14       31.74      4.15 o 
   0  14   5      106.05      100.14      5.19 o 
   1  14   5      120.19      124.25      6.59 o 
   2  14   5      217.61      235.09      7.73 o 
   3  14   5      375.29      395.99     14.29 o 
   4  14   5      261.20      266.77     11.35 o 
   5  14   5       31.11       30.82      5.39 o 
   6  14   5       27.04       34.94      5.66 o 
   7  14   5       50.02       54.85      7.06 o 
   8  14   5       25.21       27.89      5.66 o 
  -9  15   5        4.92        5.78      6.42 o 
  -8  15   5       58.03       49.44      8.35 o 
  -7  15   5       29.07       26.32      7.06 o 
  -6  15   5       35.29       38.52      7.06 o 
  -5  15   5        7.35        0.64      5.14 o 
  -4  15   5       72.47       87.60      7.06 o 
  -3  15   5      277.71      264.70      9.69 o 
  -2  15   5       23.28       23.95      2.94 o 
  -1  15   5      268.80      285.18      8.51 o 
   0  15   5       68.00       72.32      4.37 o 
   1  15   5        4.46       -1.28      2.70 o 
   2  15   5       50.05       51.66      5.66 o 
   3  15   5      106.57      122.62     10.59 o 
   4  15   5       80.56       85.10      6.81 o 
   5  15   5        6.59        2.70      4.29 o 
   6  15   5       19.56       13.48      4.99 o 
   7  15   5       56.94       62.14     12.84 o 
  -8  16   5       50.95       51.36      7.06 o 
  -7  16   5       30.73       41.09      7.70 o 
  -6  16   5       68.66       76.40      8.35 o 
  -5  16   5        3.61        1.93      4.49 o 
  -4  16   5        5.07        4.04      3.08 o 
  -3  16   5        8.98        6.42      4.49 o 
  -2  16   5      106.99      130.86      6.02 o 
  -1  16   5      126.35      116.51      5.86 o 
   0  16   5       16.39       16.48      3.16 o 
   1  16   5       41.41       42.70      3.75 o 
   2  16   5       42.42       38.13      5.21 o 
   3  16   5        5.51       -1.11      3.38 o 
   4  16   5       94.66       88.05     10.91 o 
   5  16   5       38.64       33.64      5.21 o 
   6  16   5       31.35       19.83      9.31 o 
  -7  17   5        9.06       10.27      4.49 o 
  -6  17   5       51.93       64.84      7.70 o 
  -5  17   5       54.20       53.93      7.70 o 
  -4  17   5        2.39        3.21      3.08 o 
  -3  17   5        2.55       -1.10      3.08 o 
  -2  17   5        0.02       -1.93      2.45 o 
  -1  17   5       33.71       36.05      3.75 o 
   0  17   5        4.32        6.08      2.99 o 
   1  17   5       16.30       14.12      4.09 o 
   2  17   5       56.14       71.72      6.74 o 
   3  17   5       21.41       15.59      4.75 o 
   4  17   5       34.80       33.02      5.21 o 
   5  17   5       67.17       50.17      5.55 o 
  -6  18   5       72.61       64.84      7.06 o 
  -5  18   5      148.46      120.06     10.27 o 
  -4  18   5        3.21        5.50      4.82 o 
  -3  18   5      111.41      115.46      8.35 o 
  -2  18   5       39.78       37.92      3.79 o 
  -1  18   5       13.17        9.61      3.07 o 
   0  18   5       16.76       18.01      4.09 o 
   1  18   5      164.12      171.66      7.93 o 
   2  18   5      174.13      173.63      8.63 o 
   3  18   5      248.82      268.24     38.52 o 
  -2  19   5        3.12        0.68      2.08 o 
  -1  19   5       30.28       24.40      3.55 o 
   0  19   5        0.89        5.78      5.14 o 
 -15   0   6       28.43       21.83      7.70 o 
 -14   0   6       23.87       22.05      7.06 o 
 -13   0   6      143.03      165.05     15.09 o 
 -12   0   6       28.34       37.18      6.74 o 
 -11   0   6       11.91        7.43      3.88 o 
 -10   0   6      120.51      111.59      5.93 o 
  -9   0   6       61.18       58.22      4.27 o 
  -8   0   6       14.94       15.71      2.87 o 
  -7   0   6      177.18      152.56      5.93 o 
  -6   0   6      440.20      519.39     12.26 o 
  -5   0   6        0.10        1.97      1.30 o 
  -4   0   6     4737.00     5015.32     91.50 o 
  -3   0   6       58.15       42.60      2.72 o 
  -2   0   6     3929.76     4136.97     88.53 o 
  -1   0   6       79.76      106.53      4.23 o 
   0   0   6      784.40      772.93     30.82 o 
   1   0   6       44.63       46.23      6.42 o 
   2   0   6      592.45      520.71     16.34 o 
   3   0   6      345.63      287.95      8.85 o 
   4   0   6      463.16      488.72     12.36 o 
   5   0   6       35.98       14.25      5.14 o 
   6   0   6       57.37       63.19      5.85 o 
   7   0   6       47.81       34.22      5.45 o 
   8   0   6      119.25       92.45     10.27 o 
   9   0   6       92.27       82.18     10.27 o 
  10   0   6       13.29        0.00      5.78 o 
  11   0   6        0.11       -3.21      6.42 o 
  12   0   6       75.90       87.96     12.84 o 
 -15   1   6      106.02      108.41      8.17 o 
 -14   1   6       86.18      100.62      6.12 o 
 -13   1   6       53.16       49.79      5.20 o 
 -12   1   6       12.75        8.74      2.84 o 
 -11   1   6      166.15      171.17      6.12 o 
 -10   1   6      176.92      180.45      5.69 o 
  -9   1   6      100.32      103.31      4.99 o 
  -8   1   6      113.71      112.11      3.94 o 
  -7   1   6       41.72       43.40      2.12 o 
  -6   1   6      189.76      160.90      3.11 o 
  -5   1   6      225.44      238.96      5.55 o 
  -4   1   6      110.73      140.47      3.66 o 
  -3   1   6     1302.78     1335.24     18.93 o 
  -2   1   6     3930.42     4283.47     64.73 o 
  -1   1   6        2.42        4.96      1.88 o 
   0   1   6     2043.56     2099.78     35.56 o 
   1   1   6     1239.59     1337.50     30.64 o 
   2   1   6      137.44      152.08      4.89 o 
   3   1   6     1631.11     1712.29     26.35 o 
   4   1   6        7.89        8.90      2.46 o 
   5   1   6      436.48      435.60      9.94 o 
   6   1   6      235.26      201.39      7.02 o 
   7   1   6      827.77      809.12     16.74 o 
   8   1   6      250.86      224.65      9.08 o 
   9   1   6        5.48        2.31      4.27 o 
  10   1   6      164.63      166.71      9.99 o 
  11   1   6       19.46       11.24      7.26 o 
  12   1   6       29.98       31.38      7.68 o 
 -15   2   6      177.44      166.39      8.14 o 
 -14   2   6       22.12       19.28      5.90 o 
 -13   2   6      141.74      149.91      5.98 o 
 -12   2   6      275.38      272.79      8.01 o 
 -11   2   6      269.16      270.12      8.62 o 
 -10   2   6      402.89      416.01      9.47 o 
  -9   2   6       58.26       55.94      3.61 o 
  -8   2   6      428.87      427.02     14.90 o 
  -7   2   6      331.21      335.85     12.42 o 
  -6   2   6      124.28      106.66      6.04 o 
  -5   2   6      156.67      159.55      3.47 o 
  -4   2   6      420.62      423.86      8.26 o 
  -3   2   6      420.98      490.63     10.98 o 
  -2   2   6      306.88      323.66      5.40 o 
  -1   2   6      263.09      291.38      6.16 o 
   0   2   6      359.40      329.06      7.65 o 
   1   2   6     1368.42     1533.27     26.54 o 
   2   2   6      195.84      206.00      5.32 o 
   3   2   6      958.61      946.04     16.99 o 
   4   2   6      256.79      240.10      6.16 o 
   5   2   6      455.94      458.09     10.41 o 
   6   2   6     1463.43     1447.10     27.91 o 
   7   2   6      207.50      198.25     12.83 o 
   8   2   6       27.25       28.18      4.82 o 
   9   2   6       73.59       66.75      6.81 o 
  10   2   6      137.97      154.49      9.53 o 
  11   2   6       84.46       79.76      8.84 o 
  12   2   6       87.84       96.67      9.30 o 
 -15   3   6        3.94        0.13      4.27 o 
 -14   3   6       16.40       15.57      4.53 o 
 -13   3   6       89.61       95.41      7.02 o 
 -12   3   6      293.67      288.93      8.11 o 
 -11   3   6       47.11       44.98      6.30 o 
 -10   3   6      908.00      925.19     18.80 o 
  -9   3   6      212.77      221.68      6.14 o 
  -8   3   6      612.13      679.20     20.48 o 
  -7   3   6       73.85       87.48      8.43 o 
  -6   3   6      117.63      100.80      8.99 o 
  -5   3   6      578.74      552.79     10.66 o 
  -4   3   6      103.66      106.55      3.27 o 
  -3   3   6        6.21        8.09      1.00 o 
  -2   3   6      487.89      458.20      7.78 o 
  -1   3   6       75.52       96.76      3.19 o 
   0   3   6     1100.12     1201.89     20.97 o 
   1   3   6       45.64       40.12      2.01 o 
   2   3   6      909.55      939.31     16.62 o 
   3   3   6     1443.89     1474.95     25.44 o 
   4   3   6       67.77       73.49      3.53 o 
   5   3   6      192.07      163.38      6.18 o 
   6   3   6      185.05      175.33      7.41 o 
   7   3   6       40.55       36.36      4.19 o 
   8   3   6       87.17       85.67      5.37 o 
   9   3   6       82.08       84.23      7.26 o 
  10   3   6       96.73       96.71      8.17 o 
  11   3   6       37.74       42.51      7.48 o 
  12   3   6      107.20      116.14      9.75 o 
 -14   4   6       28.07       20.94      7.66 o 
 -13   4   6      348.61      351.65     11.21 o 
 -12   4   6      145.83      162.56      6.41 o 
 -11   4   6      240.32      242.92      7.11 o 
 -10   4   6      866.78      931.18     18.79 o 
  -9   4   6     1393.19     1332.86     25.55 o 
  -8   4   6      468.48      450.42      9.58 o 
  -7   4   6      359.90      458.47     11.50 o 
  -6   4   6      498.27      629.57     14.87 o 
  -5   4   6      775.93      854.01     19.64 o 
  -4   4   6      395.45      430.78      7.51 o 
  -3   4   6      359.25      349.31      6.36 o 
  -2   4   6      379.01      417.22      6.79 o 
  -1   4   6      129.18      140.89      3.81 o 
   0   4   6     1277.31     1355.08     23.62 o 
   1   4   6      217.15      216.30      4.78 o 
   2   4   6      103.91      131.16     10.38 o 
   3   4   6      244.81      230.12      6.14 o 
   4   4   6       34.62       33.14      2.69 o 
   5   4   6      254.60      266.67      8.01 o 
   6   4   6      126.25      139.46      6.29 o 
   7   4   6      158.51      150.38     15.70 o 
   8   4   6      152.90      139.11      9.05 o 
   9   4   6       10.75       12.79      9.31 o 
  10   4   6        4.62        9.63      5.90 o 
  11   4   6       47.59       50.09      7.72 o 
  12   4   6       11.11        7.38      6.74 o 
 -14   5   6      131.58      123.36      7.93 o 
 -13   5   6      197.80      204.73      8.67 o 
 -12   5   6      214.72      212.58     12.54 o 
 -11   5   6       57.43       60.65      3.47 o 
 -10   5   6      439.95      459.32     11.86 o 
  -9   5   6      679.40      682.88     12.22 o 
  -8   5   6     1356.98     1364.06     41.90 o 
  -7   5   6      984.72      944.88     26.60 o 
  -6   5   6      137.54      140.36      9.32 o 
  -5   5   6      291.36      283.86      5.29 o 
  -4   5   6      944.86      895.59     14.15 o 
  -3   5   6       32.40       30.47      1.53 o 
  -2   5   6      582.35      600.83      9.90 o 
  -1   5   6      398.83      397.45      6.53 o 
   0   5   6     1109.06     1098.26     15.89 o 
   1   5   6        0.94       -0.04      1.32 o 
   2   5   6      200.37      210.55      5.38 o 
   3   5   6      305.23      292.30      7.17 o 
   4   5   6      391.89      372.40      9.50 o 
   5   5   6      222.56      199.80      6.67 o 
   6   5   6       42.62       44.55      7.93 o 
   7   5   6      160.62      158.74      6.87 o 
   8   5   6       62.46       71.08      7.03 o 
   9   5   6      247.22      239.36     13.16 o 
  10   5   6       71.68       75.27      7.68 o 
  11   5   6       83.98       88.16      6.54 o 
 -14   6   6       12.02       19.69      9.95 o 
 -13   6   6       54.91       57.02      8.60 o 
 -12   6   6       47.88       55.68      7.61 o 
 -11   6   6      153.03      154.22      6.34 o 
 -10   6   6       47.22       43.89      4.26 o 
  -9   6   6       13.44        8.54      1.40 o 
  -8   6   6        0.06       -2.25      2.45 o 
  -7   6   6      252.99      224.50     11.03 o 
  -6   6   6        7.82        5.29      2.27 o 
  -5   6   6       98.75      105.35      3.73 o 
  -4   6   6      367.53      342.12      6.81 o 
  -3   6   6       67.22       89.31      2.56 o 
  -2   6   6      106.66       94.53      3.87 o 
  -1   6   6      283.15      307.22      5.60 o 
   0   6   6      180.75      204.91      4.44 o 
   1   6   6      244.03      257.91      5.26 o 
   2   6   6       47.69       46.81      2.45 o 
   3   6   6      190.07      189.30      6.63 o 
   4   6   6       10.15       11.02      2.90 o 
   5   6   6       33.70       27.89      3.26 o 
   6   6   6      118.22      116.27      5.11 o 
   7   6   6       45.54       36.35      6.42 o 
   8   6   6       19.01       13.38      8.75 o 
   9   6   6       29.19       33.94      4.90 o 
  10   6   6      209.38      205.31     12.59 o 
  11   6   6       81.58       88.19      6.54 o 
 -14   7   6       66.78       61.69      8.99 o 
 -13   7   6       69.12       70.72      6.81 o 
 -12   7   6      145.63      157.86     11.48 o 
 -11   7   6        2.67       -0.18      3.17 o 
 -10   7   6      201.41      181.65      8.80 o 
  -9   7   6       62.59       67.61      6.86 o 
  -8   7   6      506.72      465.04     12.68 o 
  -7   7   6     1749.59     1648.51     31.88 o 
  -6   7   6      145.17      124.41      5.02 o 
  -5   7   6      811.12      746.93     13.23 o 
  -4   7   6      877.54      836.35     13.13 o 
  -3   7   6       94.43       87.71      4.98 o 
  -2   7   6      151.95      157.88      4.46 o 
  -1   7   6     1073.67     1080.49     19.12 o 
   0   7   6      583.52      647.69     18.31 o 
   1   7   6      238.22      263.75      5.56 o 
   2   7   6       30.38       39.11      2.82 o 
   3   7   6      188.30      217.55      6.23 o 
   4   7   6      213.62      207.74      6.42 o 
   5   7   6      192.66      188.36      8.23 o 
   6   7   6       70.68       74.84      5.19 o 
   7   7   6        8.52        6.68      5.84 o 
   8   7   6       10.84        8.07      4.13 o 
   9   7   6      126.91      139.90      7.28 o 
  10   7   6      117.21      128.38      7.53 o 
  11   7   6      186.78      182.11      9.14 o 
 -13   8   6      122.28      125.57      8.84 o 
 -12   8   6       51.69       55.85      5.16 o 
 -11   8   6       22.22       16.48      4.08 o 
 -10   8   6      126.10      139.51     10.79 o 
  -9   8   6      201.80      200.52      8.10 o 
  -8   8   6      776.55      772.32     15.68 o 
  -7   8   6      598.80      578.38     12.89 o 
  -6   8   6     1832.59     1630.02     27.42 o 
  -5   8   6      979.76      892.45     15.52 o 
  -4   8   6       41.11       39.94      1.95 o 
  -3   8   6       71.56       64.03      3.39 o 
  -2   8   6      296.91      308.10      7.04 o 
  -1   8   6     1003.45     1053.30     18.61 o 
   0   8   6      455.94      450.61     10.01 o 
   1   8   6       29.30       28.19      2.18 o 
   2   8   6       66.75       65.49      3.34 o 
   3   8   6       31.99       28.56      2.70 o 
   4   8   6      200.19      210.50      6.15 o 
   5   8   6       63.77       60.51      7.45 o 
   6   8   6      579.58      605.28     14.86 o 
   7   8   6       10.45        9.90      3.99 o 
   8   8   6      103.38       88.03      5.75 o 
   9   8   6       49.42       57.73      5.65 o 
  10   8   6       46.26       44.20      5.78 o 
  11   8   6       15.31       10.58      4.32 o 
 -13   9   6      226.77      222.77     20.22 o 
 -12   9   6       47.07       48.16      6.36 o 
 -11   9   6       24.72       24.60      4.59 o 
 -10   9   6       76.46       76.26      5.48 o 
  -9   9   6      253.38      246.85      9.46 o 
  -8   9   6        3.60        4.65      3.44 o 
  -7   9   6      576.42      540.72     14.22 o 
  -6   9   6     1189.81     1198.16     21.03 o 
  -5   9   6      612.22      550.15      9.22 o 
  -4   9   6      197.99      166.09      4.65 o 
  -3   9   6       54.83       54.24      2.71 o 
  -2   9   6      106.76      100.80      3.89 o 
  -1   9   6       59.88       58.76      2.84 o 
   0   9   6      188.06      178.41      6.02 o 
   1   9   6       74.06       78.34      5.60 o 
   2   9   6      318.10      332.39     18.94 o 
   3   9   6      163.40      152.65      5.37 o 
   4   9   6      149.76      137.00      7.70 o 
   5   9   6       52.72       49.09      4.15 o 
   6   9   6       53.91       57.39      5.96 o 
   7   9   6      164.45      169.15      7.96 o 
   8   9   6       24.10       27.13      4.70 o 
   9   9   6      335.69      323.96     10.84 o 
  10   9   6       49.46       66.30      6.01 o 
 -13  10   6      233.73      224.40     14.77 o 
 -12  10   6       85.09       90.82      7.26 o 
 -11  10   6       37.92       45.35      8.03 o 
 -10  10   6       14.47        6.40      4.39 o 
  -9  10   6       30.69       32.33      4.75 o 
  -8  10   6        2.13        4.13      3.17 o 
  -7  10   6       64.76       56.76      4.93 o 
  -6  10   6       48.12       36.18      2.38 o 
  -5  10   6       71.82       68.50      3.90 o 
  -4  10   6        6.74        9.39      2.59 o 
  -3  10   6      131.51      125.42      4.19 o 
  -2  10   6       84.08       81.53      3.73 o 
  -1  10   6       24.00       18.00      3.79 o 
   0  10   6       24.04       21.68      2.70 o 
   1  10   6      135.54      136.35      7.02 o 
   2  10   6      103.94      107.02      5.06 o 
   3  10   6      155.37      146.25      6.94 o 
   4  10   6       52.15       50.72      7.70 o 
   5  10   6      543.64      539.56     17.47 o 
   6  10   6      644.54      628.96     21.51 o 
   7  10   6      331.19      320.36     17.01 o 
   8  10   6       85.36       79.07     10.27 o 
   9  10   6       80.31       78.33      8.17 o 
  10  10   6       49.77       37.10      6.57 o 
 -12  11   6       73.01       79.44     14.45 o 
 -11  11   6      137.04      160.51     28.25 o 
 -10  11   6        5.89        4.06      3.56 o 
  -9  11   6      104.36      100.17      7.26 o 
  -8  11   6       73.14       62.54      6.27 o 
  -7  11   6      298.78      282.60      9.11 o 
  -6  11   6      287.46      229.69      7.92 o 
  -5  11   6      212.05      211.43      5.92 o 
  -4  11   6       94.73       86.41      3.51 o 
  -3  11   6      211.21      212.37      5.90 o 
  -2  11   6      150.68      144.14      5.27 o 
  -1  11   6      360.71      355.18      9.81 o 
   0  11   6      152.36      159.32      5.95 o 
   1  11   6      191.80      178.52      6.42 o 
   2  11   6       52.82       49.71      3.67 o 
   3  11   6      112.78      101.16      9.95 o 
   4  11   6       61.64       69.98      8.35 o 
   5  11   6        0.96       -0.32      4.82 o 
   6  11   6       23.06       14.86      4.62 o 
   7  11   6       62.47       55.91      8.35 o 
   8  11   6       40.55       45.32      6.81 o 
   9  11   6       50.85       55.16      7.40 o 
 -12  12   6        0.44       -3.85      5.14 o 
 -11  12   6       62.10       69.14      6.57 o 
 -10  12   6       91.22       91.41      7.06 o 
  -9  12   6       40.00       35.31      6.66 o 
  -8  12   6       41.90       51.94      5.46 o 
  -7  12   6      135.13      101.22      5.93 o 
  -6  12   6      249.71      225.89      7.99 o 
  -5  12   6      313.44      276.31      7.09 o 
  -4  12   6      232.83      211.44      6.22 o 
  -3  12   6       21.91       19.73      2.46 o 
  -2  12   6      321.13      336.74      9.35 o 
  -1  12   6      158.83      132.20      5.65 o 
   0  12   6       43.06       41.59      3.20 o 
   1  12   6      111.01      113.48      5.68 o 
   2  12   6       18.89       17.72      3.17 o 
   3  12   6      465.82      483.09     15.36 o 
   4  12   6      101.24      113.64     10.91 o 
   5  12   6       64.13       60.35      7.06 o 
   6  12   6      116.80      121.34      7.72 o 
   7  12   6       37.59       34.14      5.90 o 
   8  12   6       14.57       13.29      5.21 o 
   9  12   6       37.99       45.65      7.26 o 
 -11  13   6        2.40        3.47      3.84 o 
 -10  13   6       66.23       69.53      6.12 o 
  -9  13   6       31.34       44.39      8.67 o 
  -8  13   6       14.01       20.39      4.19 o 
  -7  13   6        1.89        1.33      3.16 o 
  -6  13   6      106.50      106.20      5.65 o 
  -5  13   6       71.23       66.18      4.04 o 
  -4  13   6      160.60      181.27      8.07 o 
  -3  13   6      200.06      178.47      6.33 o 
  -2  13   6       39.86       40.34      3.58 o 
  -1  13   6      439.38      382.11     10.65 o 
   0  13   6      358.28      416.55     11.45 o 
   1  13   6      378.46      378.31     10.71 o 
   2  13   6      264.35      281.03     10.40 o 
   3  13   6      632.73      687.54     20.20 o 
   4  13   6      255.91      264.51     15.41 o 
   5  13   6       14.69       27.21      7.70 o 
   6  13   6       66.34       51.79      6.48 o 
   7  13   6       22.43       29.12     11.24 o 
   8  13   6       16.11       18.94      5.45 o 
 -10  14   6      174.64      197.34     28.25 o 
  -9  14   6       52.54       54.79      5.66 o 
  -8  14   6       84.07       74.11      7.70 o 
  -7  14   6      183.23      170.30     18.94 o 
  -6  14   6       96.69       80.24      7.06 o 
  -5  14   6      120.61      124.86      7.48 o 
  -4  14   6       39.94       39.25      3.32 o 
  -3  14   6      282.69      279.84      8.49 o 
  -2  14   6      163.00      166.15      6.33 o 
  -1  14   6       73.66       60.70      4.31 o 
   0  14   6      423.56      447.60     12.19 o 
   1  14   6       62.59       60.54      4.66 o 
   2  14   6      312.55      340.92      9.99 o 
   3  14   6      211.05      231.77     14.12 o 
   4  14   6       71.11       67.41      8.99 o 
   5  14   6       35.52       33.03      5.85 o 
   6  14   6       14.93       21.85      5.66 o 
   7  14   6        9.56        3.11      7.70 o 
  -9  15   6       30.75       34.03      7.06 o 
  -8  15   6      157.18      158.17      9.31 o 
  -7  15   6       25.44       28.34      6.74 o 
  -6  15   6        5.46        8.99      5.78 o 
  -5  15   6        9.74       11.48      3.84 o 
  -4  15   6       73.28       61.59      5.55 o 
  -3  15   6       23.73       27.96      2.99 o 
  -2  15   6       40.59       34.37      5.23 o 
  -1  15   6       33.83       29.13      3.54 o 
   0  15   6       39.54       31.69      3.45 o 
   1  15   6       13.77        7.14      3.07 o 
   2  15   6       51.20       53.92      5.39 o 
   3  15   6      152.00      161.15     12.84 o 
   4  15   6      101.56      107.48      7.68 o 
   5  15   6       57.94       60.88      6.12 o 
   6  15   6        9.56        1.82      4.29 o 
  -8  16   6       34.94       30.89      5.14 o 
  -7  16   6       28.75       32.18      4.29 o 
  -6  16   6       24.60       19.90      5.78 o 
  -5  16   6        0.33        1.21      6.74 o 
  -4  16   6       16.66       15.09      4.09 o 
  -3  16   6       74.08       77.89      4.53 o 
  -2  16   6        4.17        2.44      2.72 o 
  -1  16   6       69.45       74.50      4.31 o 
   0  16   6        6.37        2.89      2.92 o 
   1  16   6       19.20       16.05      7.06 o 
   2  16   6       21.74       24.30      5.21 o 
   3  16   6       89.25       93.09      9.63 o 
   4  16   6       17.45        9.84      4.75 o 
   5  16   6        7.52        1.21      4.01 o 
  -7  17   6       20.90       23.11      6.42 o 
  -6  17   6       42.72       33.06      8.67 o 
  -5  17   6       48.03       41.34      4.54 o 
  -4  17   6       21.31       23.79      4.09 o 
  -3  17   6        1.05        2.10      2.61 o 
  -2  17   6       31.61       35.14      3.82 o 
  -1  17   6      119.64      120.49      5.84 o 
   0  17   6        1.22        1.28      3.63 o 
   1  17   6       93.39      114.84      7.03 o 
   2  17   6        5.01        6.10      3.63 o 
   3  17   6       39.69       43.02      7.70 o 
   4  17   6      166.07      158.59      8.63 o 
  -5  18   6       58.20       48.87      4.54 o 
  -4  18   6       28.58       23.20      4.82 o 
  -3  18   6        5.78        5.14      3.18 o 
  -2  18   6       37.74       34.59      4.29 o 
  -1  18   6       45.52       39.26      4.09 o 
   0  18   6        9.54        5.78      5.78 o 
   1  18   6      101.43      108.57     18.62 o 
   2  18   6       82.03       74.60     12.20 o 
 -15   0   7        0.27       -5.78      6.42 o 
 -14   0   7       63.94       66.13     10.91 o 
 -13   0   7        0.24       -0.50      3.79 o 
 -12   0   7        1.73       -0.77      3.21 o 
 -11   0   7      102.32       99.45      6.16 o 
 -10   0   7        2.19        2.84      3.21 o 
  -9   0   7        6.14        5.46      2.81 o 
  -8   0   7      100.19       96.76      6.42 o 
  -7   0   7        5.08        0.82      1.80 o 
  -6   0   7      284.18      235.16      5.45 o 
  -5   0   7      177.74      179.96      4.49 o 
  -4   0   7        7.34        5.37      1.27 o 
  -3   0   7      690.32      837.67     19.29 o 
  -2   0   7      136.55      147.88      5.14 o 
  -1   0   7       40.17       43.53      3.21 o 
   0   0   7      344.10      366.26      9.81 o 
   1   0   7       93.22       98.13      8.03 o 
   2   0   7     3296.19     3481.13     94.65 o 
   3   0   7        1.28        0.38      2.16 o 
   4   0   7      254.73      253.22      8.50 o 
   5   0   7      135.37      116.08      8.03 o 
   6   0   7      175.61      160.51     12.84 o 
   7   0   7      244.48      241.40     15.41 o 
   8   0   7        1.29       -3.21      5.14 o 
   9   0   7      133.26      146.38     13.48 o 
  10   0   7       21.42       26.32     10.27 o 
  11   0   7        0.17       -0.64      6.42 o 
 -15   1   7       46.53       36.63      6.42 o 
 -14   1   7       96.13       87.09      8.17 o 
 -13   1   7      174.51      207.42     15.88 o 
 -12   1   7       81.20       83.92      4.19 o 
 -11   1   7      180.16      174.47      5.78 o 
 -10   1   7       29.01       32.75      2.97 o 
  -9   1   7       70.91       60.39      3.22 o 
  -8   1   7       92.61       77.90      3.12 o 
  -7   1   7        3.64        2.09      1.20 o 
  -6   1   7       26.80       24.69      1.28 o 
  -5   1   7      158.72      138.37      2.77 o 
  -4   1   7     2357.18     2416.88     34.07 o 
  -3   1   7      586.18      562.94      8.75 o 
  -2   1   7     2299.87     2412.82     36.94 o 
  -1   1   7      128.00      115.10      3.29 o 
   0   1   7       97.22      117.29      4.47 o 
   1   1   7      412.47      448.17      9.19 o 
   2   1   7      100.68       80.12      4.35 o 
   3   1   7      243.09      232.39      5.68 o 
   4   1   7       71.60       67.37      3.22 o 
   5   1   7      228.55      237.27      7.21 o 
   6   1   7        8.47        0.84      2.61 o 
   7   1   7      183.19      169.66      8.11 o 
   8   1   7       44.68       49.42      8.67 o 
   9   1   7        3.58       -2.25      3.63 o 
  10   1   7        0.30       -3.84      3.84 o 
  11   1   7       92.37       95.12      9.05 o 
 -15   2   7       25.45       20.11      8.03 o 
 -14   2   7        0.12       -3.49      3.49 o 
 -13   2   7       83.43       78.27      5.67 o 
 -12   2   7       44.34       49.63      7.75 o 
 -11   2   7      230.05      237.08      6.79 o 
 -10   2   7       66.14       65.57      4.29 o 
  -9   2   7        8.56        8.44      2.57 o 
  -8   2   7      209.84      189.09      7.78 o 
  -7   2   7      124.16      118.06      4.31 o 
  -6   2   7       23.43       21.99      1.85 o 
  -5   2   7      224.79      201.88      6.07 o 
  -4   2   7      389.04      390.23      6.73 o 
  -3   2   7      130.39      116.35      4.50 o 
  -2   2   7      102.58       88.76      2.77 o 
  -1   2   7      452.27      501.73     12.16 o 
   0   2   7      778.14      804.32     14.78 o 
   1   2   7      425.26      444.58      9.27 o 
   2   2   7      489.63      487.31      9.85 o 
   3   2   7       67.44       66.82      3.60 o 
   4   2   7       47.53       49.98      3.26 o 
   5   2   7       67.10       69.05      4.19 o 
   6   2   7      660.44      630.19     15.79 o 
   7   2   7       84.75       96.13      7.98 o 
   8   2   7        2.33        5.87      7.70 o 
   9   2   7      154.09      138.59     12.84 o 
  10   2   7       25.63       38.78      7.48 o 
  11   2   7       59.99       68.62      8.32 o 
 -14   3   7       51.31       55.11     10.26 o 
 -13   3   7       36.85       29.30      4.59 o 
 -12   3   7       25.11       36.20      7.17 o 
 -11   3   7      595.90      631.00     13.67 o 
 -10   3   7      394.28      365.65      8.51 o 
  -9   3   7       87.46       72.19      3.35 o 
  -8   3   7       60.84       57.22      3.87 o 
  -7   3   7       38.80       30.11      2.13 o 
  -6   3   7      317.59      279.41      6.91 o 
  -5   3   7      254.18      255.57      5.83 o 
  -4   3   7       54.90       53.04      2.33 o 
  -3   3   7      230.90      242.73      4.37 o 
  -2   3   7      179.38      173.30      4.28 o 
  -1   3   7     1062.93     1051.42     18.60 o 
   0   3   7       21.62       33.32      2.49 o 
   1   3   7      169.11      176.75      6.27 o 
   2   3   7        4.94        4.11      2.00 o 
   3   3   7      118.05      119.96      4.62 o 
   4   3   7       46.51       52.34      3.44 o 
   5   3   7      672.59      680.73     16.41 o 
   6   3   7      159.88      146.95      7.40 o 
   7   3   7      206.53      225.82     12.45 o 
   8   3   7        6.44        1.54      4.27 o 
   9   3   7       39.12       37.41      6.81 o 
  10   3   7       63.47       54.25      7.72 o 
  11   3   7      131.49      135.88     10.44 o 
 -14   4   7       59.21       70.88     10.20 o 
 -13   4   7       74.20       74.45      5.54 o 
 -12   4   7      302.49      328.47     11.13 o 
 -11   4   7      723.79      752.85     16.01 o 
 -10   4   7       89.01       87.91      6.57 o 
  -9   4   7     1335.18     1545.53     89.32 o 
  -8   4   7      835.37     1033.38    156.01 o 
  -7   4   7      362.76      470.38     13.99 o 
  -6   4   7      431.84      382.05      8.92 o 
  -5   4   7      325.96      305.09      6.47 o 
  -4   4   7       79.48       83.54      3.22 o 
  -3   4   7      300.01      300.81      4.73 o 
  -2   4   7      283.11      262.85      5.47 o 
  -1   4   7      789.88      825.89     13.55 o 
   0   4   7       84.85       70.02      3.89 o 
   1   4   7      279.70      250.96      6.27 o 
   2   4   7      220.80      212.34      5.70 o 
   3   4   7      371.43      365.05      8.14 o 
   4   4   7      150.74      140.10      5.43 o 
   5   4   7      206.62      177.53      8.10 o 
   6   4   7      168.17      149.81      7.52 o 
   7   4   7       29.94       37.51      5.90 o 
   8   4   7       29.18       31.83      6.31 o 
   9   4   7       62.19       64.35      7.26 o 
  10   4   7       57.31       61.15      8.13 o 
  11   4   7      114.20       95.73      9.30 o 
 -14   5   7       44.50       41.12      7.86 o 
 -13   5   7       60.29       60.71      7.18 o 
 -12   5   7      104.99      101.01      6.09 o 
 -11   5   7      102.62       98.04      5.75 o 
 -10   5   7      262.00      266.93      9.16 o 
  -9   5   7      200.77      269.52     34.03 o 
  -7   5   7     1580.11     2038.38     54.14 o 
  -6   5   7      973.20      935.21     27.37 o 
  -5   5   7      112.39      114.09      4.14 o 
  -4   5   7      169.28      176.88      4.13 o 
  -3   5   7      225.91      198.34      4.26 o 
  -2   5   7      459.58      470.38      8.68 o 
  -1   5   7      215.66      219.57      5.05 o 
   0   5   7       24.25       22.50      2.22 o 
   1   5   7      338.80      352.14      7.58 o 
   2   5   7      220.63      217.76      6.10 o 
   3   5   7      444.35      472.58     11.56 o 
   4   5   7        3.59        1.25      2.49 o 
   5   5   7      102.98      106.31      5.28 o 
   6   5   7        3.03       -0.36      2.33 o 
   7   5   7      121.02      126.31      8.17 o 
   8   5   7      180.65      199.31     10.78 o 
   9   5   7       48.79       44.34      6.81 o 
  10   5   7       51.06       62.64     12.52 o 
  11   5   7       47.14       57.78     11.56 o 
 -14   6   7       14.75       13.87      5.55 o 
 -13   6   7       33.32       32.41      4.91 o 
 -12   6   7      164.96      195.79      9.23 o 
 -11   6   7      168.32      178.24      7.99 o 
 -10   6   7      129.69      122.90     12.62 o 
  -9   6   7      537.52      560.72     31.23 o 
  -8   6   7      603.60      647.45     53.18 o 
  -7   6   7      576.56      543.11     34.19 o 
  -6   6   7      198.04      189.99      6.00 o 
  -5   6   7      116.31       91.03      6.58 o 
  -4   6   7     1091.87     1140.84     19.72 o 
  -3   6   7     1317.02     1321.59     20.39 o 
  -2   6   7       68.17       75.98      2.85 o 
  -1   6   7      785.48      883.12     15.92 o 
   0   6   7      174.72      197.24      4.31 o 
   1   6   7      281.61      267.41      6.02 o 
   2   6   7        0.46        0.29      2.26 o 
   3   6   7      286.95      278.15      8.96 o 
   4   6   7       59.84       57.32      3.82 o 
   5   6   7      325.47      332.06      9.60 o 
   6   6   7        7.68        3.58      2.99 o 
   7   6   7        2.72       -0.73      3.38 o 
   8   6   7       61.89       57.94      9.95 o 
   9   6   7      104.82       99.26      6.46 o 
  10   6   7       37.30       31.92      5.93 o 
  11   6   7       60.49       56.40      6.54 o 
 -14   7   7      158.00      178.65     10.03 o 
 -13   7   7       38.03       38.53      6.36 o 
 -12   7   7       14.05       12.58      4.31 o 
 -11   7   7       38.35       41.40      4.62 o 
 -10   7   7       92.78       85.74      5.08 o 
  -9   7   7       42.99       31.89      4.15 o 
  -8   7   7      247.42      252.71     11.44 o 
  -7   7   7      500.52      470.19     12.42 o 
  -6   7   7      665.81      623.75     22.31 o 
  -5   7   7      667.58      629.81     11.56 o 
  -4   7   7      791.70      799.22     14.52 o 
  -3   7   7      133.69      132.90      3.24 o 
  -2   7   7      166.28      164.22      4.63 o 
  -1   7   7     1389.80     1387.35     23.32 o 
   0   7   7      146.69      145.66      4.10 o 
   1   7   7      577.30      598.98     12.20 o 
   2   7   7      312.89      333.29      8.46 o 
   3   7   7       54.36       54.60      3.58 o 
   4   7   7       73.77       68.16      3.19 o 
   5   7   7      112.97      107.43      5.41 o 
   6   7   7      156.04      153.96     10.41 o 
   7   7   7       16.74       10.99      3.99 o 
   8   7   7       49.29       50.59      5.12 o 
   9   7   7       51.52       57.23      5.78 o 
  10   7   7       32.49       35.28      5.46 o 
 -13   8   7       77.96       77.86      7.03 o 
 -12   8   7      115.79      138.43     12.47 o 
 -11   8   7       11.64       11.03      3.87 o 
 -10   8   7       23.39       19.30      4.15 o 
  -9   8   7      388.05      412.09     11.93 o 
  -8   8   7       42.68       37.16      3.75 o 
  -7   8   7     1511.31     1459.52     33.02 o 
  -6   8   7       74.79       60.09      4.04 o 
  -5   8   7     1773.92     1678.18     31.36 o 
  -4   8   7       35.52       46.96      4.07 o 
  -3   8   7       46.52       52.59      2.86 o 
  -2   8   7      715.02      811.90     16.50 o 
  -1   8   7       78.95       75.79      3.58 o 
   0   8   7      574.26      598.52     12.82 o 
   1   8   7      268.26      269.93      7.41 o 
   2   8   7       10.54       11.04      2.60 o 
   3   8   7       10.95        7.56      2.82 o 
   4   8   7      104.70      105.66      5.19 o 
   5   8   7       44.59       36.17      4.13 o 
   6   8   7      135.85      142.27      7.24 o 
   7   8   7       37.23       35.49      6.55 o 
   8   8   7      111.17      119.07      8.39 o 
   9   8   7      107.80      106.80      6.89 o 
  10   8   7       13.96       14.53      4.90 o 
 -13   9   7       50.29       56.79      6.57 o 
 -12   9   7      111.91      126.53      7.93 o 
 -11   9   7        7.13        9.09      3.94 o 
 -10   9   7       28.34       29.32      4.64 o 
  -9   9   7       89.43      110.67      6.26 o 
  -8   9   7       54.66       56.48      4.85 o 
  -7   9   7       94.65       91.34      7.00 o 
  -6   9   7      400.17      385.61     12.05 o 
  -5   9   7      117.78      119.92      4.04 o 
  -4   9   7       64.87       59.46      4.08 o 
  -3   9   7       84.65       79.01      3.38 o 
  -2   9   7       43.87       43.51      3.10 o 
  -1   9   7       82.28       92.39      4.54 o 
   0   9   7      348.20      353.54      8.48 o 
   1   9   7       49.26       52.04      4.08 o 
   2   9   7      253.53      280.56      7.53 o 
   3   9   7      468.65      462.92     13.61 o 
   4   9   7        1.94        2.84      2.45 o 
   5   9   7       79.75       86.84      8.35 o 
   6   9   7      482.28      490.94     13.15 o 
   7   9   7      145.31      167.30      7.42 o 
   8   9   7       31.59       30.61      4.93 o 
   9   9   7       12.08       20.99      4.74 o 
  10   9   7        4.01        1.51      3.44 o 
 -12  10   7      385.36      417.06     29.53 o 
 -11  10   7        5.91        1.51      4.59 o 
 -10  10   7       11.09        6.64      4.04 o 
  -9  10   7       34.02       30.02      4.70 o 
  -8  10   7       14.64       12.10      3.58 o 
  -7  10   7       81.94       77.53      5.08 o 
  -6  10   7       34.06       32.16      3.75 o 
  -5  10   7      168.14      157.96      6.79 o 
  -4  10   7       54.57       47.01      2.53 o 
  -3  10   7       53.48       51.96      3.51 o 
  -2  10   7       40.06       33.82      2.78 o 
  -1  10   7       21.91       24.04      2.54 o 
   0  10   7       49.96       48.41      4.18 o 
   1  10   7       24.79       29.68      3.20 o 
   2  10   7       92.75       91.52      5.66 o 
   3  10   7      129.64      120.43      7.22 o 
   4  10   7      344.41      367.72     12.61 o 
   5  10   7       93.25       82.14      5.22 o 
   6  10   7      221.36      230.83     13.39 o 
   7  10   7      288.70      277.18      9.48 o 
   8  10   7        2.43       -0.74      3.07 o 
   9  10   7       63.10       74.40      7.55 o 
 -12  11   7       42.79       41.47      5.85 o 
 -11  11   7      130.99      168.77      9.96 o 
 -10  11   7        1.14       -0.15      4.05 o 
  -9  11   7        2.96        2.48      3.75 o 
  -8  11   7       89.34       85.10      5.97 o 
  -7  11   7        7.09       11.74      3.61 o 
  -6  11   7       12.84       11.35      3.56 o 
  -5  11   7      252.38      239.54      6.53 o 
  -4  11   7      207.84      194.35      6.86 o 
  -3  11   7       44.74       41.14      2.71 o 
  -2  11   7       56.02       56.36      3.34 o 
  -1  11   7       24.73       30.46      2.92 o 
   0  11   7      110.65      125.81      8.94 o 
   1  11   7        4.40        3.60      2.64 o 
   2  11   7      398.24      433.10     14.07 o 
   3  11   7      343.29      350.24     12.02 o 
   4  11   7      103.14       93.09      9.63 o 
   5  11   7      100.66      101.77      7.40 o 
   6  11   7       55.85       67.21      6.76 o 
   7  11   7        5.06        9.36      5.22 o 
   8  11   7       46.12       35.53      6.16 o 
   9  11   7       83.89       76.13      8.67 o 
 -11  12   7       18.92       10.27      4.54 o 
 -10  12   7       37.92       49.66      5.66 o 
  -9  12   7       34.14       38.15      4.58 o 
  -8  12   7       31.91       42.18      4.32 o 
  -7  12   7       61.51       57.58      5.25 o 
  -6  12   7       13.59       18.92      4.32 o 
  -5  12   7      214.14      209.60      6.19 o 
  -4  12   7       20.99       18.86      2.07 o 
  -3  12   7      344.16      344.34      8.46 o 
  -2  12   7       34.63       27.02      2.92 o 
  -1  12   7      274.56      244.35      7.73 o 
   0  12   7       75.39       83.15      6.43 o 
   1  12   7      675.83      713.99     19.66 o 
   2  12   7       47.70       45.22      9.95 o 
   3  12   7      429.33      463.77     14.71 o 
   4  12   7       83.88       78.97      8.35 o 
   5  12   7       33.31       27.34      5.39 o 
   6  12   7       52.43       55.37     13.80 o 
   7  12   7       19.50       25.18      5.45 o 
   8  12   7        2.21        0.12      3.55 o 
 -11  13   7       57.09       74.47      8.35 o 
 -10  13   7       51.45       54.12      5.85 o 
  -9  13   7        4.67        3.10      3.91 o 
  -8  13   7       13.05       14.99      3.91 o 
  -7  13   7        2.04        6.24      3.37 o 
  -6  13   7       16.40       10.77      3.61 o 
  -5  13   7       82.91       68.27      5.26 o 
  -4  13   7      278.98      309.55      8.76 o 
  -3  13   7       48.10       44.54      4.14 o 
  -2  13   7      222.65      215.08      7.34 o 
  -1  13   7       87.93       68.56      4.34 o 
   0  13   7       68.55       61.83      4.31 o 
   1  13   7      164.97      168.89      6.84 o 
   2  13   7        9.46        4.37     10.27 o 
   3  13   7       51.50       66.13      7.06 o 
   4  13   7       33.13       30.82      7.70 o 
   5  13   7       41.07       36.14      9.31 o 
   6  13   7       18.56       10.27      5.45 o 
   7  13   7       12.81       16.02      5.39 o 
 -10  14   7      178.21      218.29     14.12 o 
  -9  14   7      213.75      243.33     14.77 o 
  -8  14   7       44.01       51.68      4.31 o 
  -7  14   7       23.69       30.33      4.29 o 
  -6  14   7        7.04       11.49      6.42 o 
  -5  14   7       58.93       54.73      5.55 o 
  -4  14   7      152.53      143.11      7.93 o 
  -3  14   7       93.16       96.46      4.90 o 
  -2  14   7      226.95      237.05      7.93 o 
  -1  14   7      282.29      307.32     13.42 o 
   0  14   7      308.14      340.96     11.96 o 
   1  14   7       61.45       65.11      4.19 o 
   2  14   7      294.76      312.21     12.02 o 
   3  14   7      108.75      107.86      9.63 o 
   4  14   7      310.77      328.72     17.98 o 
   5  14   7       35.82       34.82      5.85 o 
   6  14   7       46.58       47.11     10.27 o 
  -9  15   7       76.49       75.76      8.99 o 
  -8  15   7      123.56      136.11     10.91 o 
  -7  15   7        6.39        7.06      5.14 o 
  -6  15   7       16.52       17.92      4.75 o 
  -5  15   7       62.27       69.34      6.36 o 
  -4  15   7       57.26       57.20      5.66 o 
  -3  15   7       81.23       77.88      6.36 o 
  -2  15   7      160.88      192.52      7.14 o 
  -1  15   7       45.73       55.05      3.78 o 
   0  15   7       93.81       99.31      5.50 o 
   1  15   7      137.62      155.80      8.39 o 
   2  15   7      160.91      160.58      8.59 o 
   3  15   7       36.70       50.72      8.35 o 
   4  15   7        1.19       -3.21      5.14 o 
   5  15   7      106.66       96.60      7.70 o 
  -8  16   7       59.22       53.29      6.42 o 
  -7  16   7       95.46      109.54     15.09 o 
  -6  16   7        8.68       16.22      4.09 o 
  -5  16   7       57.25       58.26      6.10 o 
  -4  16   7      114.79      104.88      7.22 o 
  -3  16   7       97.70      108.39      7.03 o 
  -2  16   7       61.44       64.56      5.38 o 
  -1  16   7        7.12        3.86      2.99 o 
   0  16   7        3.86        3.07      3.79 o 
   1  16   7       21.65       22.48      4.82 o 
   2  16   7       31.54       39.15      5.21 o 
   3  16   7       63.40       64.20      7.70 o 
   4  16   7       18.57        9.66      4.75 o 
  -6  17   7      103.14       93.44      6.36 o 
  -5  17   7       11.54       12.12      3.55 o 
  -4  17   7       41.01       37.72      4.82 o 
  -3  17   7       13.70       12.00      4.29 o 
  -2  17   7       56.34       57.04      4.93 o 
  -1  17   7      207.84      213.45      9.95 o 
   0  17   7       11.54       12.20      5.78 o 
   1  17   7       87.09       90.29      5.66 o 
   2  17   7       52.98       53.07      5.21 o 
   3  17   7       22.59       29.53      6.42 o 
  -3  18   7        9.42       10.91      3.63 o 
  -2  18   7       59.67       50.72      6.42 o 
  -1  18   7       93.55       94.92      6.12 o 
   0  18   7       14.24       10.27      5.14 o 
 -14   0   8        0.00       -7.06      7.06 o 
 -13   0   8        0.03        1.28      7.06 o 
 -12   0   8       18.26       19.26      4.27 o 
 -11   0   8       28.05       26.40      3.96 o 
 -10   0   8       43.33       35.89      3.50 o 
  -9   0   8      489.24      482.24     14.47 o 
  -8   0   8      276.23      239.22      8.17 o 
  -7   0   8        4.87        8.35      4.17 o 
  -6   0   8        0.38       -0.54      1.32 o 
  -5   0   8      286.69      310.48      7.03 o 
  -4   0   8       48.92       52.62      3.19 o 
  -3   0   8     1931.72     2112.39     45.96 o 
  -2   0   8       28.25       27.02      2.57 o 
  -1   0   8     3552.77     3759.85     80.76 o 
   0   0   8      961.51     1032.46     26.65 o 
   1   0   8      626.38      640.96     20.41 o 
   2   0   8      415.23      472.84     16.57 o 
   3   0   8      146.87      120.66      6.75 o 
   4   0   8        6.62       -2.35      3.05 o 
   5   0   8      763.13      708.89     21.93 o 
   6   0   8      389.70      328.08     18.62 o 
   7   0   8      120.08      111.71     11.56 o 
   8   0   8      223.95      215.72     16.05 o 
   9   0   8        5.14       -1.28      5.14 o 
  10   0   8       77.00       82.82     12.20 o 
  11   0   8       20.32       21.83     10.91 o 
 -14   1   8       47.27       49.84      7.03 o 
 -13   1   8        9.99        4.79      5.85 o 
 -12   1   8       46.55       44.42      4.28 o 
 -11   1   8      271.08      281.75      7.50 o 
 -10   1   8       10.87        8.45      2.81 o 
  -9   1   8      268.73      246.22      6.17 o 
  -8   1   8       47.20       41.75      2.25 o 
  -7   1   8       57.90       59.95      2.55 o 
  -6   1   8       32.90       34.23      1.75 o 
  -5   1   8      112.09       94.63      2.53 o 
  -4   1   8      130.65      149.01      3.13 o 
  -3   1   8      174.11      191.74      4.29 o 
  -2   1   8      324.12      347.96      6.77 o 
  -1   1   8      188.03      189.26      4.70 o 
   0   1   8      457.31      459.39      9.46 o 
   1   1   8      672.82      659.71     14.92 o 
   2   1   8      225.04      205.45      7.97 o 
   3   1   8      126.21      126.17      4.74 o 
   4   1   8      150.37      129.73      8.09 o 
   5   1   8        9.58       12.36      4.82 o 
   6   1   8      107.55       82.44      9.95 o 
   7   1   8      239.32      223.14     11.35 o 
   8   1   8       35.80       29.22      6.81 o 
   9   1   8       16.69       16.42      6.31 o 
  10   1   8        9.51       25.04      7.26 o 
  11   1   8       11.56        7.47      8.35 o 
 -14   2   8       35.69       43.00      6.81 o 
 -13   2   8       35.64       35.59      4.52 o 
 -12   2   8       34.25       38.29      5.50 o 
 -11   2   8      344.11      310.29      8.17 o 
 -10   2   8      552.99      533.40     11.61 o 
  -9   2   8     1072.93      984.76     19.38 o 
  -8   2   8      110.89       96.09      6.41 o 
  -7   2   8       67.27       54.52      5.74 o 
  -6   2   8      115.11      109.65      4.36 o 
  -5   2   8       23.33       20.85      1.92 o 
  -4   2   8       21.08       25.94      1.67 o 
  -3   2   8       35.38       37.22      2.06 o 
  -2   2   8       60.89       82.67      3.42 o 
  -1   2   8      132.90      140.57      5.25 o 
   0   2   8      217.30      204.99      6.63 o 
   1   2   8      462.11      467.63     11.46 o 
   2   2   8      320.82      306.78      7.57 o 
   3   2   8      160.00      147.12      5.69 o 
   4   2   8      254.07      254.85      7.13 o 
   5   2   8       56.27       40.99      5.93 o 
   6   2   8     1076.88     1053.03     24.53 o 
   7   2   8      374.39      397.35     14.51 o 
   8   2   8      224.83      215.13     10.90 o 
   9   2   8        9.33       14.32      7.38 o 
  10   2   8       97.26       95.05      8.13 o 
  11   2   8       59.86       55.93     10.27 o 
 -14   3   8       51.55       36.46      6.57 o 
 -13   3   8       61.46       64.46      5.19 o 
 -12   3   8      239.07      251.18      9.54 o 
 -11   3   8       89.82       77.55      4.95 o 
 -10   3   8      454.64      454.84     12.56 o 
  -9   3   8       33.83       18.53      3.31 o 
  -8   3   8      279.98      264.91      9.32 o 
  -7   3   8       95.62      102.09     10.59 o 
  -6   3   8       25.66       28.99      2.16 o 
  -5   3   8       53.79       56.13      2.89 o 
  -4   3   8      392.57      374.13      7.14 o 
  -3   3   8      158.73      157.47      3.61 o 
  -2   3   8       71.86       77.66      2.73 o 
  -1   3   8      226.35      222.83      5.85 o 
   0   3   8      109.95      115.87      5.65 o 
   1   3   8      253.25      243.90      7.74 o 
   2   3   8      407.92      384.77      9.61 o 
   3   3   8      637.12      648.70     14.21 o 
   4   3   8      411.09      428.00     10.38 o 
   5   3   8      625.26      653.06     16.02 o 
   6   3   8      248.63      224.01     15.90 o 
   7   3   8      296.57      301.01     12.48 o 
   8   3   8       17.07       15.62      6.74 o 
   9   3   8        1.81        3.26      5.04 o 
  10   3   8       50.03       60.24     10.27 o 
 -14   4   8       43.95       36.18      4.52 o 
 -13   4   8       27.62       30.46      6.88 o 
 -12   4   8       74.22       71.57      6.28 o 
 -11   4   8        4.09       -1.94      3.32 o 
 -10   4   8      207.90      202.20      9.03 o 
  -9   4   8      293.86      401.60     73.19 o 
  -8   4   8      793.21     1031.04     28.70 o 
  -7   4   8      558.25      503.07     16.98 o 
  -6   4   8       13.74       14.86      4.26 o 
  -5   4   8       27.40       23.13      2.29 o 
  -4   4   8      243.80      247.32      5.30 o 
  -3   4   8       31.29       44.11      1.89 o 
  -2   4   8       37.10       37.75      2.71 o 
  -1   4   8      282.60      266.08      7.71 o 
   0   4   8       42.95       50.44      4.50 o 
   1   4   8      343.96      360.94      8.85 o 
   2   4   8      477.47      460.76     10.66 o 
   3   4   8       73.87       82.58      3.92 o 
   4   4   8      241.80      259.70      7.51 o 
   5   4   8      245.48      258.84      8.74 o 
   6   4   8      158.00      143.91      7.64 o 
   7   4   8       48.58       56.21      6.42 o 
   8   4   8       27.47       37.30     12.84 o 
   9   4   8       45.16       57.15      7.72 o 
  10   4   8       89.35       85.63      9.08 o 
 -14   5   8       38.96       40.53     11.37 o 
 -13   5   8        1.35       -0.91      5.54 o 
 -12   5   8      109.13      124.55      9.53 o 
 -11   5   8       42.70       40.94      4.96 o 
 -10   5   8       40.39       43.97      4.76 o 
  -9   5   8      175.86      263.85     45.26 o 
  -8   5   8      239.14      303.41     10.32 o 
  -7   5   8     1438.07     1444.92     50.08 o 
  -6   5   8      894.66      849.61     19.98 o 
  -5   5   8      190.47      184.91      6.78 o 
  -4   5   8      109.33       94.26      4.74 o 
  -3   5   8      169.30      159.72      4.35 o 
  -2   5   8      132.49      127.99      4.02 o 
  -1   5   8      124.65      124.55      6.23 o 
   0   5   8      703.87      710.92     14.73 o 
   1   5   8      151.95      156.74      6.83 o 
   2   5   8      373.09      357.87      9.00 o 
   3   5   8      125.97      124.48      5.46 o 
   4   5   8       70.37       72.88      3.80 o 
   5   5   8       18.37       19.34      3.75 o 
   6   5   8       32.88       25.76      5.66 o 
   7   5   8      221.62      231.61     10.78 o 
   8   5   8        1.50        6.70      5.66 o 
   9   5   8       42.21       36.58      7.48 o 
  10   5   8       54.09       65.07      9.63 o 
 -14   6   8       12.75        2.37      8.35 o 
 -13   6   8       48.47       45.84      4.89 o 
 -12   6   8       71.39       85.79      5.75 o 
 -11   6   8      103.42      111.73      6.23 o 
 -10   6   8       83.89      101.31      6.99 o 
  -9   6   8      107.00      132.58     16.12 o 
  -8   6   8      231.91      225.99     14.12 o 
  -7   6   8     1049.75     1074.43     45.78 o 
  -6   6   8       82.18       80.36      4.90 o 
  -5   6   8      178.26      172.17      6.76 o 
  -4   6   8      171.27      149.90      5.09 o 
  -3   6   8       95.65       83.93      3.37 o 
  -2   6   8      289.83      269.74      6.87 o 
  -1   6   8      154.06      163.72      4.90 o 
   0   6   8       42.64       40.50      2.57 o 
   1   6   8      230.11      240.15      6.47 o 
   2   6   8      484.81      475.65     11.10 o 
   3   6   8      128.00      120.94      5.34 o 
   4   6   8      413.55      381.93     15.72 o 
   5   6   8        7.54        5.05      2.92 o 
   6   6   8        0.98       -1.50      3.38 o 
   7   6   8       23.30       29.58      7.06 o 
   8   6   8       59.86       68.68      7.03 o 
   9   6   8       86.36       93.02      9.63 o 
  10   6   8       13.98       10.01      7.66 o 
 -13   7   8       58.87       68.14      7.74 o 
 -12   7   8       89.73      100.55     11.44 o 
 -11   7   8       36.92       41.63      6.68 o 
 -10   7   8      120.18      138.35      7.18 o 
  -9   7   8       36.61       32.44      4.77 o 
  -8   7   8      137.73      115.22     11.58 o 
  -7   7   8      124.97       94.57      4.81 o 
  -6   7   8     2847.77     2697.54     59.38 o 
  -5   7   8      641.03      638.53     16.31 o 
  -4   7   8      625.00      599.21     14.55 o 
  -3   7   8       72.71       82.60      2.93 o 
  -2   7   8      259.88      281.29      7.14 o 
  -1   7   8      394.20      406.68      8.14 o 
   0   7   8      653.43      683.47     13.50 o 
   1   7   8       87.87       96.05      3.91 o 
   2   7   8       64.65       58.10      3.98 o 
   3   7   8      210.11      221.20      6.50 o 
   4   7   8      204.49      193.59      6.31 o 
   5   7   8      259.73      267.88      9.32 o 
   6   7   8       11.15       11.99      4.13 o 
   7   7   8      117.54      126.62      6.99 o 
   8   7   8       58.99       57.55      7.32 o 
   9   7   8       43.79       46.31      5.62 o 
  10   7   8       97.35       89.94      6.79 o 
 -13   8   8       69.84       64.39      6.76 o 
 -12   8   8       33.64       39.50      5.07 o 
 -11   8   8       54.54       57.89      5.10 o 
 -10   8   8       67.15       72.65      5.57 o 
  -9   8   8       23.56       26.10      6.76 o 
  -8   8   8       38.07       30.81      3.66 o 
  -7   8   8      585.16      583.71     15.50 o 
  -6   8   8      169.39      154.57      6.73 o 
  -5   8   8      646.66      651.77     16.36 o 
  -4   8   8      749.61      758.30     15.29 o 
  -3   8   8     1060.28     1099.45     21.67 o 
  -2   8   8      597.70      639.16     13.52 o 
  -1   8   8       52.68       61.83      5.10 o 
   0   8   8      635.35      681.84     12.65 o 
   1   8   8      427.02      416.36      9.62 o 
   2   8   8      769.85      785.93     17.53 o 
   3   8   8       23.50       27.04      3.40 o 
   4   8   8      305.22      310.89      9.37 o 
   5   8   8       97.76       99.33      5.41 o 
   6   8   8       85.30       82.03      5.34 o 
   7   8   8       72.37       67.48      5.49 o 
   8   8   8       10.62        8.95      4.85 o 
   9   8   8      122.66      125.47      9.60 o 
 -13   9   8      285.74      306.89     16.69 o 
 -12   9   8      156.03      145.39     10.83 o 
 -11   9   8      107.86      121.82      7.22 o 
 -10   9   8       34.69       36.70      4.90 o 
  -9   9   8       53.25       39.18      4.56 o 
  -8   9   8       23.38       29.90      4.78 o 
  -7   9   8       72.01       66.69      4.50 o 
  -6   9   8       36.56       37.40      3.86 o 
  -5   9   8      168.65      147.04      6.38 o 
  -4   9   8      472.84      488.32     10.83 o 
  -3   9   8      197.14      201.57      5.85 o 
  -2   9   8      224.76      224.41      6.21 o 
  -1   9   8      122.00      125.49      5.46 o 
   0   9   8       43.37       41.25      3.30 o 
   1   9   8      114.84      117.78      4.39 o 
   2   9   8       55.09       56.47      5.59 o 
   3   9   8       34.87       35.58      4.00 o 
   4   9   8      225.16      245.69      8.14 o 
   5   9   8      218.10      221.73      9.33 o 
   6   9   8      145.46      126.70      7.01 o 
   7   9   8       64.07       71.83      5.57 o 
   8   9   8       29.25       23.36      5.19 o 
   9   9   8      171.99      173.80      9.88 o 
 -12  10   8      102.84      106.69     10.59 o 
 -11  10   8       94.26       84.87      5.57 o 
 -10  10   8       71.09       80.51      5.75 o 
  -9  10   8       72.86       77.20      5.37 o 
  -8  10   8      159.30      155.16      7.36 o 
  -7  10   8       11.19        8.60      4.15 o 
  -6  10   8      315.26      298.45      9.97 o 
  -5  10   8      123.07      131.31      6.74 o 
  -4  10   8       53.67       50.04      2.88 o 
  -3  10   8       79.05       87.81      3.67 o 
  -2  10   8      193.39      204.00      6.03 o 
  -1  10   8        6.30        7.37      2.61 o 
   0  10   8       62.42       63.86      3.85 o 
   1  10   8       40.39       46.81      4.29 o 
   2  10   8      224.24      211.81      9.30 o 
   3  10   8      145.50      144.78      6.02 o 
   4  10   8      207.62      216.41     10.27 o 
   5  10   8        1.66        0.76      2.87 o 
   6  10   8        2.68       -0.86      2.92 o 
   7  10   8      142.88      148.68      7.45 o 
   8  10   8       92.09       76.34      5.86 o 
 -11  11   8      225.39      237.82     18.94 o 
 -10  11   8       76.41       88.87      5.75 o 
  -9  11   8       63.81       80.11      6.54 o 
  -8  11   8        8.16        9.07      3.80 o 
  -7  11   8       35.46       27.40      3.86 o 
  -6  11   8      214.85      223.09      8.46 o 
  -5  11   8       30.14       31.23      4.49 o 
  -4  11   8      262.24      269.53      7.22 o 
  -3  11   8        8.35        4.63      2.33 o 
  -2  11   8      138.59      135.35      5.23 o 
  -1  11   8      134.17      142.59      5.76 o 
   0  11   8      267.73      271.52     11.49 o 
   1  11   8      259.76      292.42     10.87 o 
   2  11   8      208.80      200.52      9.05 o 
   3  11   8       20.97       12.05      6.42 o 
   4  11   8       33.54       48.79      7.70 o 
   5  11   8      114.06      127.38      8.39 o 
   6  11   8       44.12       53.48      6.16 o 
   7  11   8       32.09       35.00      6.02 o 
   8  11   8       38.63       32.34      6.76 o 
 -11  12   8        4.76        3.53      6.74 o 
 -10  12   8       63.38       60.04      5.16 o 
  -9  12   8       86.25       84.97      6.86 o 
  -8  12   8        9.46       10.39      4.51 o 
  -7  12   8       21.54       21.65      4.11 o 
  -6  12   8       27.17       30.57      4.17 o 
  -5  12   8       58.15       57.18      5.08 o 
  -4  12   8       32.44       20.87      4.06 o 
  -3  12   8      203.18      217.56      8.99 o 
  -2  12   8       35.47       28.65      3.47 o 
  -1  12   8      576.46      633.23     15.62 o 
   0  12   8      409.80      386.51     10.48 o 
   1  12   8      267.66      291.62     10.41 o 
   2  12   8      136.17      135.03     12.52 o 
   3  12   8       23.68       25.04      6.42 o 
   4  12   8      156.76      166.93     12.84 o 
   5  12   8       45.19       43.77      6.31 o 
   6  12   8       85.37       95.41      7.40 o 
   7  12   8       94.06       77.20      7.22 o 
 -10  13   8       10.01       11.40     10.27 o 
  -9  13   8       37.67       39.72      5.43 o 
  -8  13   8       12.82       16.90      4.20 o 
  -7  13   8       31.76       38.13      4.50 o 
  -6  13   8       66.22       60.33      5.91 o 
  -5  13   8       17.37       26.82      4.50 o 
  -4  13   8      220.76      213.29      9.57 o 
  -3  13   8       52.40       37.16      9.31 o 
  -2  13   8      107.21       99.45      5.37 o 
  -1  13   8      146.89      147.59      6.43 o 
   0  13   8       51.23       47.44      3.94 o 
   1  13   8      366.42      407.27     14.73 o 
   2  13   8      117.49      110.43      9.63 o 
   3  13   8       36.40       35.95      7.70 o 
   4  13   8       97.14       76.40      8.99 o 
   5  13   8       21.78       28.26      5.70 o 
   6  13   8       26.98       24.36      5.66 o 
  -9  14   8      278.63      303.85     24.72 o 
  -8  14   8      166.04      185.55      9.40 o 
  -7  14   8        3.91        1.91      3.75 o 
  -6  14   8       33.32       31.94      4.25 o 
  -5  14   8      210.95      220.75      9.96 o 
  -4  14   8       26.06       29.70      5.21 o 
  -3  14   8      147.27      137.76      8.13 o 
  -2  14   8       48.79       42.11      4.99 o 
  -1  14   8       16.08       18.35      3.34 o 
   0  14   8       73.45       75.57      4.50 o 
   1  14   8       88.22       77.11      8.79 o 
   2  14   8       14.30        8.99      5.78 o 
   3  14   8       62.51       62.28      8.35 o 
   4  14   8      136.15      156.65     12.20 o 
   5  14   8      144.58      145.41      8.59 o 
  -8  15   8      214.84      195.82     12.20 o 
  -7  15   8       76.86       84.35     14.77 o 
  -6  15   8      157.30      165.71      8.59 o 
  -5  15   8       24.48       19.90      4.75 o 
  -4  15   8       68.93       65.81      9.31 o 
  -3  15   8       20.63       20.66      4.99 o 
  -2  15   8       19.20       23.07      4.75 o 
  -1  15   8        5.97        3.82      3.02 o 
   0  15   8        8.10        7.92      4.94 o 
   1  15   8       36.50       38.53      4.93 o 
   2  15   8       16.00       22.47      6.42 o 
   3  15   8      139.55      114.28     10.27 o 
   4  15   8       73.89       69.34      8.99 o 
  -7  16   8      109.84       95.81      7.06 o 
  -6  16   8       88.38       82.80      7.38 o 
  -5  16   8        5.51        3.89      3.55 o 
  -4  16   8       12.64        8.67      4.09 o 
  -3  16   8       45.70       45.48      4.75 o 
  -2  16   8        4.16        8.99      5.78 o 
  -1  16   8       20.92       26.97      6.42 o 
   0  16   8        2.93        0.32      5.46 o 
   1  16   8       76.11       74.50      6.10 o 
   2  16   8       14.58        7.70      5.78 o 
   3  16   8      102.60      109.79      9.63 o 
  -5  17   8      107.17       91.20      9.95 o 
  -4  17   8        1.98       -3.18      3.18 o 
  -3  17   8        6.27        4.19      3.38 o 
  -2  17   8        5.33        2.74      3.38 o 
  -1  17   8       52.99       45.58      5.78 o 
   0  17   8       26.31       30.56      7.70 o 
   1  17   8      120.33      122.29     23.75 o 
 -14   0   9        0.30       -7.06      7.06 o 
 -13   0   9       59.55       57.14     10.91 o 
 -12   0   9        3.12       -7.70      7.70 o 
 -11   0   9        2.46       -2.92      2.92 o 
 -10   0   9       12.82        6.82      5.78 o 
  -9   0   9        0.32        1.65      2.38 o 
  -8   0   9        0.56        3.39      2.38 o 
  -7   0   9        9.42       13.91      1.75 o 
  -6   0   9       41.47       41.42      3.88 o 
  -5   0   9       13.54       21.32      2.87 o 
  -4   0   9       68.93       56.61      4.49 o 
  -3   0   9        2.33        0.74      1.84 o 
  -2   0   9      101.67       90.63      4.81 o 
  -1   0   9      225.41      237.03      7.63 o 
   0   0   9      220.18      168.58      9.99 o 
   1   0   9      265.86      265.26     12.02 o 
   2   0   9       19.37       23.33      6.02 o 
   3   0   9      366.16      402.68     14.33 o 
   4   0   9       52.46       44.58      6.02 o 
   5   0   9       92.69       95.66      9.63 o 
   6   0   9       22.48        9.63      7.70 o 
   7   0   9       28.00       16.05      8.35 o 
   8   0   9       13.94        8.35      8.35 o 
   9   0   9        0.28       -1.28      6.42 o 
  10   0   9        2.11        6.42      9.63 o 
 -14   1   9       22.04        8.35      6.36 o 
 -13   1   9        2.46       -4.75      4.75 o 
 -12   1   9       46.49       50.48      7.03 o 
 -11   1   9      136.16      144.27     10.10 o 
 -10   1   9      533.77      517.41     11.21 o 
  -9   1   9       30.42       25.96      3.34 o 
  -8   1   9        2.76        4.44      1.65 o 
  -7   1   9       12.79       12.78      2.24 o 
  -6   1   9      232.75      215.01      5.33 o 
  -5   1   9       61.87       50.14      3.89 o 
  -4   1   9       82.22       78.02      3.61 o 
  -3   1   9       59.10       72.65      3.47 o 
  -2   1   9       92.44       79.68      3.50 o 
  -1   1   9      155.42      188.52      5.24 o 
   0   1   9      253.42      240.09      7.50 o 
   1   1   9      462.97      456.14     13.59 o 
   2   1   9      111.89       94.39      6.33 o 
   3   1   9       60.52       52.38      4.65 o 
   4   1   9      122.09      114.50      5.23 o 
   5   1   9       23.18       23.81      5.45 o 
   6   1   9      150.95      137.96      8.39 o 
   7   1   9       13.89       11.81      5.66 o 
   8   1   9      139.02      120.28     11.88 o 
   9   1   9      112.94       97.68     11.56 o 
  10   1   9      108.60      106.42      8.17 o 
 -14   2   9       31.94       23.82      6.81 o 
 -13   2   9       40.76       41.30      7.70 o 
 -12   2   9        1.85       -3.15      3.15 o 
 -11   2   9       26.98       23.33      3.62 o 
 -10   2   9      382.63      367.60     10.77 o 
  -9   2   9       16.96        9.51      3.81 o 
  -8   2   9      244.07      188.42      8.55 o 
  -7   2   9       17.90       20.91      2.69 o 
  -6   2   9       21.00       22.09      2.70 o 
  -5   2   9      222.12      228.56      5.44 o 
  -4   2   9      246.61      256.68      6.28 o 
  -3   2   9       34.53       35.48      2.36 o 
  -2   2   9      105.19      110.60      3.95 o 
  -1   2   9      330.60      339.04      8.71 o 
   0   2   9     1588.89     1642.68     38.05 o 
   1   2   9       99.70      113.89      5.95 o 
   2   2   9      658.62      661.10     14.45 o 
   3   2   9      339.24      309.27     10.43 o 
   4   2   9      239.24      196.66      7.34 o 
   5   2   9       52.71       39.26      5.77 o 
   6   2   9       58.43       48.87      6.31 o 
   7   2   9      128.63      113.90      7.68 o 
   8   2   9       72.27       69.88      7.86 o 
   9   2   9      110.99      113.77     10.59 o 
  10   2   9        3.74        8.13      7.22 o 
 -14   3   9       50.09       49.48      7.26 o 
 -13   3   9        7.43       -4.17      4.99 o 
 -12   3   9      151.80      169.64      7.47 o 
 -11   3   9      147.44      141.31      6.75 o 
 -10   3   9      422.72      417.69     11.81 o 
  -9   3   9      396.33      372.82     10.39 o 
  -8   3   9       41.90       29.22      3.34 o 
  -7   3   9       86.86       76.06     10.81 o 
  -6   3   9       73.23       77.59      6.79 o 
  -5   3   9       11.78       12.23      2.99 o 
  -4   3   9      272.06      266.50      6.46 o 
  -3   3   9      332.42      357.20      9.80 o 
  -2   3   9       68.76       65.00      4.40 o 
  -1   3   9      161.69      176.09      7.96 o 
   0   3   9     1314.73     1347.77     31.87 o 
   1   3   9      305.39      294.93     10.26 o 
   2   3   9      644.76      629.18     14.22 o 
   3   3   9        5.43        4.94      3.67 o 
   4   3   9       17.27       15.72      4.25 o 
   5   3   9      302.72      316.81     10.17 o 
   6   3   9       78.06       77.21      7.03 o 
   7   3   9      113.57      108.22      7.68 o 
   8   3   9       34.35       31.82      6.48 o 
   9   3   9        0.59        6.14      6.74 o 
  10   3   9       24.40       10.11      9.31 o 
 -14   4   9        7.44       -1.56      5.21 o 
 -13   4   9       22.86       12.22      4.04 o 
 -12   4   9       48.13       53.67      4.81 o 
 -11   4   9       48.58       48.66      4.74 o 
 -10   4   9       15.54        8.79      4.28 o 
  -9   4   9      129.09      153.70      9.05 o 
  -8   4   9      300.73      287.53     11.57 o 
  -7   4   9      101.20       88.98      6.81 o 
  -6   4   9      105.88       99.00      4.81 o 
  -5   4   9       52.38       37.55      3.66 o 
  -4   4   9       55.91       60.71      3.93 o 
  -3   4   9      222.04      223.60      6.01 o 
  -2   4   9      743.12      773.66     19.62 o 
  -1   4   9      162.07      166.51      7.67 o 
   0   4   9      424.24      443.34     13.04 o 
   1   4   9       53.50       53.51      3.89 o 
   2   4   9      773.33      775.60     16.69 o 
   3   4   9      236.68      246.81      7.80 o 
   4   4   9      110.82      116.52      6.86 o 
   5   4   9      136.24      119.23      6.41 o 
   6   4   9       88.90       96.38      7.03 o 
   7   4   9       16.36       14.95      5.66 o 
   8   4   9        7.77        4.07      4.59 o 
   9   4   9       25.24       18.97     10.27 o 
 -13   5   9       26.79       34.61      5.43 o 
 -12   5   9        9.85        4.92      4.04 o 
 -11   5   9       15.35        9.89      3.98 o 
 -10   5   9      288.24      361.62     57.46 o 
  -8   5   9      111.52       95.66      6.57 o 
  -7   5   9      813.15      903.96     36.92 o 
  -6   5   9      128.91      110.05      5.19 o 
  -5   5   9      874.65      883.15     21.00 o 
  -4   5   9       45.71       41.04      3.93 o 
  -3   5   9      681.40      703.51     12.72 o 
  -2   5   9      332.62      352.62      9.30 o 
  -1   5   9       86.44       95.99     11.28 o 
   0   5   9      187.45      182.56      6.18 o 
   1   5   9      127.80      118.13      5.11 o 
   2   5   9      607.26      631.63     14.06 o 
   3   5   9      518.30      491.00     11.83 o 
   4   5   9      702.63      718.10     15.17 o 
   5   5   9        0.24       -0.29      3.11 o 
   6   5   9      199.40      202.83     10.03 o 
   7   5   9       15.55       19.40      6.31 o 
   8   5   9        8.73        5.16      5.78 o 
   9   5   9      175.36      194.10     11.80 o 
 -13   6   9        6.80        6.20      4.04 o 
 -12   6   9       17.71       15.49      4.34 o 
 -11   6   9       28.85       46.79      4.98 o 
 -10   6   9        0.11       -3.34      3.34 o 
  -9   6   9       29.36       32.38      3.72 o 
  -8   6   9      479.71      528.53     34.67 o 
  -7   6   9     1600.18     1574.71     37.34 o 
  -6   6   9       29.90       25.46      3.80 o 
  -5   6   9      746.00      758.84     18.70 o 
  -4   6   9      641.03      622.97     16.08 o 
  -3   6   9      100.46      110.64      3.83 o 
  -2   6   9      209.34      202.39      6.30 o 
  -1   6   9      212.23      214.35      6.75 o 
   0   6   9      320.70      331.20      8.41 o 
   1   6   9       27.23       18.63      3.71 o 
   2   6   9       35.29       29.63      3.49 o 
   3   6   9      286.60      262.91      8.49 o 
   4   6   9       22.96       17.98      3.67 o 
   5   6   9       34.12       36.76      4.56 o 
   6   6   9      115.61      113.61      7.56 o 
   7   6   9       48.06       44.44      6.48 o 
   8   6   9        1.87        5.95      9.95 o 
   9   6   9       69.78       76.40     10.91 o 
 -13   7   9       37.29       41.59      4.90 o 
 -12   7   9       28.90       37.38      5.78 o 
 -11   7   9       30.19       31.77      4.70 o 
 -10   7   9       41.56       45.65      4.68 o 
  -9   7   9       19.98       19.23      3.58 o 
  -8   7   9        5.46        7.86      3.26 o 
  -7   7   9       92.97       99.13      5.48 o 
  -6   7   9      263.79      273.21     10.66 o 
  -5   7   9      496.98      511.12     13.69 o 
  -4   7   9      882.70      876.52     21.37 o 
  -3   7   9      841.73      890.59     18.04 o 
  -2   7   9      519.77      562.10     12.15 o 
  -1   7   9       35.14       30.28     10.59 o 
   0   7   9      235.37      244.73      6.57 o 
   1   7   9       21.87       21.68      2.61 o 
   2   7   9       56.96       69.17      3.46 o 
   3   7   9      491.07      510.34     11.14 o 
   4   7   9      129.42      143.66      6.41 o 
   5   7   9      123.86      127.73      7.98 o 
   6   7   9       82.03       86.72      5.75 o 
   7   7   9       75.94       72.27      8.41 o 
   8   7   9        6.91        5.52      4.02 o 
   9   7   9       51.35       46.40     14.12 o 
 -13   8   9       67.03       64.20      7.70 o 
 -12   8   9       33.94       32.34      4.79 o 
 -11   8   9        7.98        1.84      3.56 o 
 -10   8   9       15.54       12.57      3.72 o 
  -9   8   9       34.46       32.92      4.13 o 
  -8   8   9      100.04       96.30      5.37 o 
  -7   8   9       53.47       47.18      4.34 o 
  -6   8   9      624.57      604.44     15.98 o 
  -5   8   9      562.40      595.73     15.96 o 
  -4   8   9      314.82      321.54     10.36 o 
  -3   8   9       62.28       69.22      7.14 o 
  -2   8   9       82.60       94.46      4.19 o 
  -1   8   9       36.93       44.39      3.28 o 
   0   8   9      150.92      163.39      5.13 o 
   1   8   9       28.33       29.87      3.15 o 
   2   8   9        5.89        6.50      2.92 o 
   3   8   9       40.05       38.23      4.62 o 
   4   8   9       63.21       73.29      5.12 o 
   5   8   9      119.80      137.25     10.78 o 
   6   8   9       55.96       52.96     10.06 o 
   7   8   9       82.69       77.34      6.88 o 
   8   8   9       21.76       30.22      5.59 o 
 -12   9   9      190.16      205.54     12.84 o 
 -11   9   9       19.87       21.03      4.34 o 
 -10   9   9        9.20        7.31      3.80 o 
  -9   9   9        2.61        2.52      3.72 o 
  -8   9   9        2.23       -3.40      3.40 o 
  -7   9   9       87.34       91.46      5.91 o 
  -6   9   9      566.87      592.34     15.82 o 
  -5   9   9       26.10       25.95      4.11 o 
  -4   9   9      177.17      171.84      7.28 o 
  -3   9   9      237.35      271.82      9.15 o 
  -2   9   9       37.99       37.71      2.87 o 
  -1   9   9      493.58      531.38     11.98 o 
   0   9   9       90.08      100.66      5.10 o 
   1   9   9      257.06      292.56      9.43 o 
   2   9   9      113.49      121.25     10.27 o 
   3   9   9       53.91       62.21      7.40 o 
   4   9   9       45.93       44.36      4.75 o 
   5   9   9      127.08      154.03      8.31 o 
   6   9   9        2.58        0.88      3.11 o 
   7   9   9       47.65       47.55      5.49 o 
   8   9   9       54.70       59.92      6.02 o 
 -12  10   9       11.84       16.05      5.78 o 
 -11  10   9      143.80      134.14      7.21 o 
 -10  10   9       72.31       64.56      5.27 o 
  -9  10   9       22.82       23.18      4.11 o 
  -8  10   9       25.19       28.06      4.20 o 
  -7  10   9       43.48       41.29      4.39 o 
  -6  10   9       50.29       42.06      4.66 o 
  -5  10   9       86.09       89.58      7.03 o 
  -4  10   9      114.89      117.18      6.33 o 
  -3  10   9       14.32       12.74      2.43 o 
  -2  10   9       41.91       38.80      4.73 o 
  -1  10   9       45.31       55.92      3.73 o 
   0  10   9       93.43      104.51      5.85 o 
   1  10   9       78.78       69.61      5.22 o 
   2  10   9       72.51       77.47      5.45 o 
   3  10   9      374.51      389.66     13.84 o 
   4  10   9      297.19      286.99     16.69 o 
   5  10   9       19.60       25.87      5.55 o 
   6  10   9      134.59      121.58      8.39 o 
   7  10   9       49.79       59.16      6.76 o 
 -11  11   9      194.95      208.21      8.40 o 
 -10  11   9      160.78      171.49      7.92 o 
  -9  11   9       17.82       17.58      4.25 o 
  -8  11   9       15.01       13.09      4.06 o 
  -7  11   9       15.67       13.69      3.61 o 
  -6  11   9       11.01       13.92      5.10 o 
  -5  11   9       22.40       24.93      4.26 o 
  -4  11   9      142.62      162.11      7.70 o 
  -3  11   9       18.94       13.37      3.91 o 
  -2  11   9       11.56        6.95      3.34 o 
  -1  11   9       41.59       55.66      4.48 o 
   0  11   9       98.36       98.01      4.98 o 
   1  11   9      166.30      173.74     10.27 o 
   2  11   9      259.17      267.32     11.12 o 
   3  11   9      144.69      165.00     12.20 o 
   4  11   9      304.05      323.58     17.33 o 
   5  11   9      184.20      170.76     20.54 o 
   6  11   9       52.87       46.63      6.16 o 
   7  11   9        3.76       -0.72      3.55 o 
 -10  12   9        9.90       10.92      3.87 o 
  -9  12   9       15.14       10.81      3.72 o 
  -8  12   9       22.60       31.30      5.94 o 
  -7  12   9       48.28       53.43      4.56 o 
  -6  12   9       41.06       37.70      4.89 o 
  -5  12   9       81.71       76.11      5.40 o 
  -4  12   9       46.93       41.51      4.89 o 
  -3  12   9       20.82       19.74      4.31 o 
  -2  12   9      302.71      301.04      8.22 o 
  -1  12   9       58.15       61.10      7.74 o 
   0  12   9      262.65      281.75     10.11 o 
   1  12   9       35.35       24.21      7.70 o 
   2  12   9      258.45      263.23     14.77 o 
   3  12   9       22.61       27.61      7.06 o 
   4  12   9       44.61       58.42      8.35 o 
   5  12   9       15.31       13.61      5.55 o 
   6  12   9        7.30        8.43      5.21 o 
  -9  13   9       14.62       19.52      3.94 o 
  -8  13   9       22.05       15.40      3.87 o 
  -7  13   9        2.15        1.59      3.61 o 
  -6  13   9       39.26       45.61      4.81 o 
  -5  13   9       71.73       73.92      5.34 o 
  -4  13   9      130.85      142.53      7.08 o 
  -3  13   9       36.99       42.46      5.88 o 
  -2  13   9       68.46       70.09      5.90 o 
  -1  13   9      199.52      225.36      8.62 o 
   0  13   9       29.56       31.84      3.94 o 
   1  13   9       34.73       35.38      8.99 o 
   2  13   9       77.01       86.67      8.99 o 
   3  13   9        7.83        7.70      5.78 o 
   4  13   9       23.43       24.40      7.06 o 
   5  13   9       11.11       10.00      4.62 o 
  -8  14   9      168.18      161.27      7.54 o 
  -7  14   9      163.05      173.44      7.80 o 
  -6  14   9       15.39       20.72      4.25 o 
  -5  14   9       10.24       10.85      4.26 o 
  -4  14   9        3.08       -2.89      3.55 o 
  -3  14   9      154.23      168.25      9.53 o 
  -2  14   9       79.78       84.28      6.36 o 
  -1  14   9      164.72      190.42      7.54 o 
   0  14   9      196.53      204.40      7.97 o 
   1  14   9      153.07      153.44     10.91 o 
   2  14   9        2.49        3.21      5.78 o 
   3  14   9       56.40       41.73      7.70 o 
   4  14   9       99.22       95.66      8.99 o 
  -7  15   9      215.00      203.58      8.10 o 
  -6  15   9      139.89      144.06      9.95 o 
  -5  15   9       51.56       49.18      8.03 o 
  -4  15   9        0.69       -3.55      3.55 o 
  -3  15   9       80.21       76.10      6.02 o 
  -2  15   9       19.78       12.84      5.78 o 
  -1  15   9      400.18      396.78     14.29 o 
   0  15   9      101.24      100.75      8.35 o 
   1  15   9       38.91       49.44      6.42 o 
   2  15   9      102.68       89.24      8.99 o 
   3  15   9       96.05       66.77      7.70 o 
  -5  16   9        8.81        6.42      3.85 o 
  -4  16   9       10.21        9.27      4.01 o 
  -3  16   9      101.37      101.54      7.03 o 
  -2  16   9       54.07       57.61      9.31 o 
  -1  16   9        4.10        1.93      5.14 o 
   0  16   9       90.54       78.33      8.35 o 
   1  16   9       31.08       37.88      6.42 o 
 -14   0  10        1.46       -7.70      7.70 o 
 -13   0  10      142.22      166.93     15.41 o 
 -12   0  10        1.68        0.64      7.70 o 
 -11   0  10       48.00       50.72      9.63 o 
 -10   0  10       15.33        5.14      7.70 o 
  -9   0  10       10.32       10.16      3.85 o 
  -8   0  10       90.94       76.52      4.07 o 
  -7   0  10      478.31      461.62     23.11 o 
  -6   0  10       87.71       88.15      4.86 o 
  -5   0  10      309.13      344.13     19.26 o 
  -4   0  10       95.71       96.30      9.63 o 
  -3   0  10       71.96       70.62      9.63 o 
  -2   0  10        0.92        5.78      7.06 o 
  -1   0  10     1412.99     1485.01     61.63 o 
   0   0  10      154.02      168.85     14.77 o 
   1   0  10     1278.07     1333.49     56.50 o 
   2   0  10        5.90        0.64      6.42 o 
   3   0  10        5.86        2.19      3.68 o 
   4   0  10       26.01       28.19      9.31 o 
   5   0  10        1.97        7.70      7.70 o 
   6   0  10       36.39       38.52      9.63 o 
   7   0  10        7.08       12.20      8.35 o 
   8   0  10      136.12      148.31     12.84 o 
   9   0  10       19.48       26.32      8.99 o 
 -14   1  10       17.27        5.14      8.03 o 
 -13   1  10       22.32        8.35      6.36 o 
 -12   1  10        1.00       -5.45      5.45 o 
 -11   1  10       34.73       18.32      6.31 o 
 -10   1  10      337.68      328.71      9.80 o 
  -9   1  10      320.55      303.69     13.32 o 
  -8   1  10      135.98      143.05      6.63 o 
  -7   1  10       38.77       24.03      2.77 o 
  -6   1  10       35.68       38.30      2.32 o 
  -5   1  10      179.07      168.04      6.28 o 
  -4   1  10       15.92       14.04      5.21 o 
  -3   1  10       56.19       59.77      6.81 o 
  -2   1  10      222.20      214.41     11.12 o 
  -1   1  10      100.79       87.36      7.70 o 
   0   1  10      403.44      400.01     16.07 o 
   1   1  10       46.07       43.39      7.26 o 
   2   1  10       45.69       37.82      4.98 o 
   3   1  10       35.87       36.91      4.31 o 
   4   1  10       17.50       14.02      3.99 o 
   5   1  10       61.82       73.63      6.81 o 
   6   1  10        1.73        2.80      5.78 o 
   7   1  10       83.74       76.15      7.26 o 
   8   1  10        5.79        7.28      6.42 o 
   9   1  10      124.77      122.79      9.08 o 
 -14   2  10       10.37        5.78      8.35 o 
 -13   2  10       17.58        6.13      6.12 o 
 -12   2  10        5.67        1.61      5.46 o 
 -11   2  10       22.45       19.20      3.52 o 
 -10   2  10       48.20       55.11      6.48 o 
  -9   2  10      513.32      475.38     12.65 o 
  -8   2  10      243.30      216.23      7.40 o 
  -7   2  10       40.51       26.57      3.15 o 
  -6   2  10      162.94      155.80      6.21 o 
  -5   2  10       52.29       52.40      3.29 o 
  -4   2  10      201.11      209.60      7.49 o 
  -3   2  10        4.68        2.38      4.47 o 
  -2   2  10      132.45      121.04      8.59 o 
  -1   2  10      180.24      186.82     11.12 o 
   0   2  10      329.14      336.92     14.44 o 
   1   2  10      520.39      489.56     18.09 o 
   2   2  10      510.78      554.65     15.37 o 
   3   2  10       96.38       87.67      5.84 o 
   4   2  10       10.57        8.59      3.57 o 
   5   2  10        3.24        0.64      4.27 o 
   6   2  10       54.84       55.22      8.35 o 
   7   2  10      125.15      109.19      8.84 o 
   8   2  10       92.45       96.66      8.13 o 
   9   2  10      172.17      163.85     10.32 o 
 -13   3  10       21.52       17.98      5.90 o 
 -12   3  10        1.60       -4.49      4.99 o 
 -11   3  10       17.17       16.06      3.52 o 
 -10   3  10      316.19      317.45     10.98 o 
  -9   3  10      507.58      499.67     19.56 o 
  -8   3  10       94.64       85.54      6.85 o 
  -7   3  10      272.51      263.53      9.45 o 
  -6   3  10      108.21      102.90      5.05 o 
  -5   3  10       81.71       86.22      4.80 o 
  -4   3  10      155.91      173.33      6.05 o 
  -3   3  10       77.85       80.48      4.46 o 
  -2   3  10      190.45      185.44     11.12 o 
  -1   3  10      175.04      172.38     17.98 o 
   0   3  10      439.28      435.93     16.53 o 
   1   3  10        5.55        9.14      6.48 o 
   2   3  10      322.00      317.01     10.59 o 
   3   3  10      275.64      262.38     10.00 o 
   4   3  10      134.72      152.93      8.00 o 
   5   3  10      256.13      263.32      9.83 o 
   6   3  10      248.45      245.05     11.52 o 
   7   3  10      181.76      183.70     13.80 o 
   8   3  10       72.13       73.49      7.48 o 
   9   3  10       62.18       65.89      7.72 o 
 -13   4  10       11.11       -3.85      4.99 o 
 -12   4  10       42.94       40.79      4.34 o 
 -11   4  10      170.81      172.45      7.40 o 
 -10   4  10       80.68       92.11     13.54 o 
  -9   4  10       58.07       56.33      5.71 o 
  -8   4  10      187.20      225.18     13.12 o 
  -7   4  10      419.03      429.94     11.90 o 
  -6   4  10      268.53      294.38      9.25 o 
  -5   4  10        7.28        5.55      3.26 o 
  -4   4  10      234.40      229.15      6.05 o 
  -3   4  10       46.98       54.78      3.69 o 
  -2   4  10      212.76      197.74     11.06 o 
  -1   4  10      164.42      181.91     10.78 o 
   0   4  10      270.13      284.20     12.79 o 
   1   4  10      284.04      282.81     10.37 o 
   2   4  10      159.55      165.18     17.75 o 
   3   4  10       97.48       87.17      5.84 o 
   4   4  10       52.35       44.73      4.79 o 
   5   4  10       41.44       57.63      5.37 o 
   6   4  10       62.08       45.57      7.38 o 
   7   4  10       22.44       23.60      6.48 o 
   8   4  10       28.35       19.26      6.12 o 
   9   4  10       63.29       80.70      7.93 o 
 -13   5  10       11.28        6.73      5.66 o 
 -12   5  10       27.87       30.40      4.43 o 
 -11   5  10       43.53       46.72      4.59 o 
 -10   5  10       61.47       79.88      7.03 o 
  -9   5  10       47.97       48.51      7.80 o 
  -8   5  10      177.13      203.34      9.49 o 
  -7   5  10      476.54      488.82     13.41 o 
  -6   5  10      156.63      168.72      8.35 o 
  -5   5  10      738.09      733.92     18.11 o 
  -4   5  10       58.69       54.98      4.26 o 
  -3   5  10     1034.54      985.67     17.36 o 
  -2   5  10      190.41      177.63     11.06 o 
  -1   5  10      600.69      620.05     21.28 o 
   0   5  10      106.94      109.82      5.89 o 
   1   5  10       68.53       75.99      6.91 o 
   2   5  10      117.60      102.73      6.33 o 
   3   5  10       33.02       27.84      4.61 o 
   4   5  10       26.68       33.84      4.53 o 
   5   5  10      182.97      195.19      9.98 o 
   6   5  10      153.59      158.17      9.50 o 
   7   5  10      261.79      297.74     26.00 o 
   8   5  10       15.22       34.92      6.76 o 
 -13   6  10       11.68        2.57      5.45 o 
 -12   6  10        5.30       -0.26      3.45 o 
 -11   6  10       26.97       24.02      6.27 o 
 -10   6  10       46.71       61.29     12.03 o 
  -9   6  10      479.48      595.05     46.55 o 
  -8   6  10      119.75      113.23      7.47 o 
  -7   6  10       58.17       58.22      4.59 o 
  -6   6  10      619.94      630.75     16.31 o 
  -5   6  10      405.17      412.40     11.81 o 
  -4   6  10      219.63      208.45      8.27 o 
  -3   6  10      569.21      596.51     11.12 o 
  -2   6  10      238.52      262.61      8.25 o 
  -1   6  10      126.49      115.66      5.87 o 
   0   6  10       81.81       84.56      6.16 o 
   1   6  10      146.47      146.23      6.81 o 
   2   6  10       48.73       65.59      4.80 o 
   3   6  10       65.26       68.51     12.52 o 
   4   6  10       32.66       35.34      4.43 o 
   5   6  10      186.43      201.68     14.05 o 
   6   6  10      132.74      139.30      9.05 o 
   7   6  10      106.27      109.02      8.35 o 
   8   6  10       50.83       62.67      7.48 o 
 -12   7  10       39.92       40.37      4.67 o 
 -11   7  10       80.89      113.04      7.71 o 
 -10   7  10      279.61      345.30     51.68 o 
  -9   7  10       11.16       11.25      3.40 o 
  -8   7  10       68.10       60.77      4.87 o 
  -7   7  10       61.76       57.49      4.67 o 
  -6   7  10      109.95      114.35      6.05 o 
  -5   7  10      789.82      817.34     20.35 o 
  -4   7  10      269.07      266.87     12.46 o 
  -3   7  10     1110.42     1179.60     23.37 o 
  -2   7  10      364.38      359.95      9.28 o 
  -1   7  10      466.38      461.68     10.68 o 
   0   7  10      564.91      591.90     12.79 o 
   1   7  10      110.72      116.37      5.10 o 
   2   7  10       45.45       59.58      3.97 o 
   3   7  10      143.27      156.02     13.80 o 
   4   7  10       42.26       38.38      7.06 o 
   5   7  10       29.98       36.02      6.42 o 
   6   7  10      207.14      204.31     20.87 o 
   7   7  10        8.47       14.09      4.37 o 
   8   7  10       58.39       63.90      6.15 o 
 -12   8  10       31.38       35.54      4.59 o 
 -11   8  10       71.53       78.83      5.28 o 
 -10   8  10       45.52       37.45      4.52 o 
  -9   8  10      146.48      160.21      7.31 o 
  -8   8  10        4.31        4.66      4.80 o 
  -7   8  10       94.08       98.71      5.75 o 
  -6   8  10      140.44      135.45      6.38 o 
  -5   8  10      228.45      242.97      9.21 o 
  -4   8  10        9.16        3.12      3.58 o 
  -3   8  10       74.40       98.10     11.02 o 
  -2   8  10      156.95      173.50      4.65 o 
  -1   8  10      242.63      255.33      7.09 o 
   0   8  10      185.54      201.39      6.05 o 
   1   8  10      104.89      104.94      4.59 o 
   2   8  10       16.12       23.31      4.59 o 
   3   8  10       73.23       64.94      4.32 o 
   4   8  10       88.70       92.53     13.48 o 
   5   8  10      127.75      146.29     13.90 o 
   6   8  10        2.56        0.30      3.07 o 
   7   8  10        1.69        3.70      5.18 o 
 -12   9  10      115.55      104.84      6.94 o 
 -11   9  10       30.79       26.28      4.04 o 
 -10   9  10      121.03      113.07      8.04 o 
  -9   9  10       43.75       41.50      4.50 o 
  -8   9  10       68.54       64.10      5.32 o 
  -7   9  10       37.23       47.91      4.89 o 
  -6   9  10      165.70      162.10      7.45 o 
  -5   9  10        1.87        2.83      3.56 o 
  -4   9  10       26.10       21.24      4.26 o 
  -3   9  10      264.59      302.96      8.15 o 
  -2   9  10        4.72        1.11      2.19 o 
  -1   9  10      227.10      241.27      8.67 o 
   0   9  10       28.73       25.11      4.01 o 
   1   9  10       19.96       18.04      4.01 o 
   2   9  10      398.52      424.72     14.71 o 
   3   9  10      250.35      229.46     10.78 o 
   4   9  10      138.71      118.77     10.91 o 
   5   9  10      182.85      184.62     12.64 o 
   6   9  10       94.11       75.38      7.40 o 
   7   9  10       31.92       24.97      5.85 o 
 -11  10  10      151.22      134.32      6.79 o 
 -10  10  10       11.42        3.33      3.52 o 
  -9  10  10       67.04       65.60      5.08 o 
  -8  10  10        2.93        1.41      3.49 o 
  -7  10  10       42.10       44.03      4.95 o 
  -6  10  10        1.83       -2.40      3.47 o 
  -5  10  10       31.22       32.94      4.61 o 
  -4  10  10       34.49       36.84      4.76 o 
  -3  10  10       16.15       18.03      4.40 o 
  -2  10  10      110.13      125.77      5.36 o 
  -1  10  10      128.29      136.59      5.44 o 
   0  10  10       99.75      108.27      6.05 o 
   1  10  10      119.92      113.45      7.36 o 
   2  10  10       72.16       82.78      5.90 o 
   3  10  10      196.65      198.39     12.84 o 
   4  10  10       36.71       28.25      7.06 o 
   5  10  10       74.79       68.23      7.09 o 
   6  10  10       50.14       43.15      7.70 o 
 -10  11  10       81.40       85.35      5.27 o 
  -9  11  10       13.25       14.46      4.01 o 
  -8  11  10        6.99        6.43      3.82 o 
  -7  11  10       13.60       16.20      4.45 o 
  -6  11  10       49.32       56.61      5.14 o 
  -5  11  10       96.27      101.51      6.49 o 
  -4  11  10       41.32       40.62      4.76 o 
  -3  11  10       75.57       84.63      5.85 o 
  -2  11  10        4.54        3.23      3.88 o 
  -1  11  10        7.48        3.69      4.20 o 
   0  11  10        9.41        7.06      5.14 o 
   1  11  10       47.44       54.53      5.09 o 
   2  11  10        0.23       -3.08      3.08 o 
   3  11  10       33.82       28.25      7.06 o 
   4  11  10        3.34        1.93      4.49 o 
   5  11  10       17.95        8.93      5.22 o 
   6  11  10       59.19       47.72      6.76 o 
 -10  12  10       72.38       61.49      5.41 o 
  -9  12  10       33.48       25.51      4.17 o 
  -8  12  10        9.51        8.98      5.90 o 
  -7  12  10      165.32      178.15      7.70 o 
  -6  12  10       47.01       62.13      5.94 o 
  -5  12  10       84.75       83.86      5.72 o 
  -4  12  10       47.75       38.84      4.56 o 
  -3  12  10       50.19       46.83      4.96 o 
  -2  12  10      101.49      117.55      7.43 o 
  -1  12  10       93.49       98.14     19.58 o 
   0  12  10      186.75      201.86      9.40 o 
   1  12  10       60.11       56.26     12.84 o 
   2  12  10       84.72       76.40      8.35 o 
   3  12  10       80.05       70.62      8.35 o 
   4  12  10       70.79       70.62      8.35 o 
   5  12  10       67.33       56.90      6.57 o 
  -9  13  10       40.27       31.21      4.13 o 
  -8  13  10       22.59       22.72      3.94 o 
  -7  13  10       18.35       20.97      4.00 o 
  -6  13  10       67.49       72.44      8.90 o 
  -5  13  10       10.51        5.76      3.88 o 
  -4  13  10       45.21       49.76      5.52 o 
  -3  13  10       66.58       59.72      5.47 o 
  -2  13  10      166.52      182.99     16.69 o 
  -1  13  10       80.63       90.44      7.26 o 
   0  13  10      226.45      229.09     13.48 o 
   1  13  10        8.57       -1.93      3.85 o 
   2  13  10      164.00      166.93     11.56 o 
   3  13  10       73.79       67.41      8.35 o 
   4  13  10       10.26       -1.93      4.49 o 
  -7  14  10      183.84      190.26      7.45 o 
  -6  14  10       22.05       29.53      4.37 o 
  -5  14  10       50.33       61.83      4.96 o 
  -4  14  10       18.05       17.41      4.71 o 
  -3  14  10        8.71        7.06      4.01 o 
  -2  14  10       29.00       33.90      5.39 o 
  -1  14  10       95.73       88.92     10.59 o 
   1  14  10       66.26       63.56      7.06 o 
   2  14  10       26.35       16.69      5.78 o 
   3  14  10       11.87       16.05      6.42 o 
  -6  15  10      146.11      145.29      6.92 o 
  -5  15  10       43.14       36.70      4.93 o 
  -4  15  10        8.37        2.79      3.85 o 
  -3  15  10       32.48       32.88      4.47 o 
  -2  15  10       69.40       69.42      6.42 o 
  -1  15  10       68.74       71.26      8.35 o 
   1  15  10       38.62       28.25      6.42 o 
 -13   0  11       50.47       41.73      9.63 o 
 -12   0  11        2.91       -3.85      7.70 o 
 -11   0  11       10.03        8.35      8.35 o 
 -10   0  11        1.03       -7.70      7.70 o 
  -9   0  11       47.71       55.21      9.63 o 
  -8   0  11        6.14        1.93      7.06 o 
  -7   0  11        0.56       -1.93      6.42 o 
  -6   0  11       23.92       19.26      7.70 o 
  -5   0  11       19.91       30.18      8.35 o 
  -4   0  11       10.61        8.35      7.70 o 
  -3   0  11      249.88      244.61     17.33 o 
  -2   0  11       14.92       16.69      8.99 o 
  -1   0  11      249.46      271.58     18.62 o 
   0   0  11       72.99       68.70     11.56 o 
   1   0  11      281.16      266.44     20.54 o 
   2   0  11       36.78       34.03     10.27 o 
   3   0  11      131.45       94.96      7.86 o 
   4   0  11      313.19      323.13     14.45 o 
   5   0  11       77.71       82.18     10.27 o 
   6   0  11        6.47        5.78      8.35 o 
   7   0  11       86.18       99.51     10.91 o 
   8   0  11       25.37       43.02     10.91 o 
 -13   1  11        2.71       -5.21      5.21 o 
 -12   1  11       57.78       58.43      7.72 o 
 -11   1  11       27.08       15.28      5.66 o 
 -10   1  11      153.08      139.41     14.12 o 
  -9   1  11      312.37      257.65      8.72 o 
  -8   1  11       33.08       35.51      3.23 o 
  -7   1  11       24.26       20.59      7.70 o 
  -6   1  11       36.78       40.06      7.38 o 
  -5   1  11       25.88       26.34      5.90 o 
  -4   1  11       15.14       21.83      5.90 o 
  -3   1  11       46.93       34.08      6.36 o 
  -2   1  11       16.15       16.05      9.31 o 
  -1   1  11      202.44      210.39     17.66 o 
   0   1  11      472.45      530.16     23.11 o 
   1   1  11       93.73       96.65      8.17 o 
   2   1  11       66.02       59.97      8.39 o 
   3   1  11       14.47       10.93      3.79 o 
   4   1  11        3.81        1.72      3.41 o 
   5   1  11        5.58        7.17      5.66 o 
   6   1  11       57.06       57.83      7.22 o 
   7   1  11       10.76        7.68      6.12 o 
   8   1  11       87.07       92.73      8.35 o 
 -13   2  11       49.12       45.45      6.81 o 
 -12   2  11       10.65        1.69      5.66 o 
 -11   2  11       17.59       13.80      5.45 o 
 -10   2  11      202.14      195.62     10.90 o 
  -9   2  11      122.53      118.48      5.83 o 
  -8   2  11       58.62       54.08      3.67 o 
  -7   2  11       29.13       20.80      3.69 o 
  -6   2  11       29.18       17.66      5.45 o 
  -5   2  11        5.24        0.06      1.78 o 
  -4   2  11      478.52      456.99     16.80 o 
  -3   2  11      354.48      367.80     14.75 o 
  -2   2  11      109.98      100.59      7.93 o 
  -1   2  11       81.09       85.69      8.02 o 
   0   2  11       88.56       80.14      8.39 o 
   1   2  11      158.41      176.87     11.97 o 
   2   2  11      200.66      193.54     12.02 o 
   3   2  11       71.10       64.38      5.03 o 
   4   2  11       79.56       72.32      7.88 o 
   5   2  11       16.55       16.69      7.06 o 
   6   2  11        1.97       -3.84      3.84 o 
   7   2  11      126.95      118.09      8.84 o 
   8   2  11      116.04       96.32      8.17 o 
 -13   3  11        7.67       -0.31      7.70 o 
 -12   3  11        5.34       -0.72      6.10 o 
 -11   3  11        7.71        6.10      5.45 o 
 -10   3  11       44.56       43.47      5.55 o 
  -9   3  11       47.51       51.24      5.12 o 
  -8   3  11      148.71      168.86      7.15 o 
  -7   3  11       27.78       22.35      3.52 o 
  -6   3  11       56.14       65.57      6.98 o 
  -5   3  11       27.47       31.53      3.50 o 
  -4   3  11      331.13      348.99     14.29 o 
  -3   3  11      196.29      222.18     11.78 o 
  -2   3  11      155.22      151.05      9.99 o 
  -1   3  11       17.04       20.23      6.48 o 
   0   3  11       87.76       86.51      8.13 o 
   1   3  11      563.32      558.13     28.89 o 
   2   3  11      189.46      200.02      9.10 o 
   3   3  11      176.62      184.92      9.02 o 
   4   3  11       47.83       45.33      5.26 o 
   5   3  11       36.32       40.56      5.28 o 
   6   3  11      198.33      173.70     10.44 o 
   7   3  11       19.27       22.65      6.48 o 
   8   3  11       76.22       67.21     10.91 o 
 -13   4  11        0.00       -3.85      5.45 o 
 -12   4  11       19.69       16.69      5.90 o 
 -11   4  11      273.92      300.31     13.39 o 
 -10   4  11      203.07      233.69      8.08 o 
  -9   4  11      133.53      151.30      6.87 o 
  -8   4  11       92.44       94.11      5.44 o 
  -7   4  11       60.91       57.48      4.34 o 
  -6   4  11       37.19       36.78      3.99 o 
  -5   4  11      261.69      263.48      8.95 o 
  -4   4  11       21.53       18.94      3.41 o 
  -3   4  11      166.54      180.04     10.78 o 
  -2   4  11        4.41       -2.98      4.93 o 
  -1   4  11       19.13       22.54      6.74 o 
   0   4  11      196.74      190.50     11.87 o 
   1   4  11      408.38      411.04     12.44 o 
   2   4  11      139.59      134.31      6.89 o 
   3   4  11      271.73      280.90     14.91 o 
   4   4  11       75.75       91.44      5.86 o 
   5   4  11       25.43       22.73      5.03 o 
   6   4  11        2.54       12.33      6.76 o 
   7   4  11       64.92       76.70      7.48 o 
   8   4  11       26.76       32.69      9.31 o 
 -12   5  11        0.02       -5.14      5.45 o 
 -11   5  11       22.55       30.26      4.97 o 
 -10   5  11      121.80      125.68     17.98 o 
  -9   5  11      233.39      247.73     15.72 o 
  -8   5  11       67.98       73.58      5.06 o 
  -7   5  11      152.69      143.80      7.71 o 
  -6   5  11       47.28       55.28      4.31 o 
  -5   5  11       74.15       73.78      5.44 o 
  -4   5  11       21.56       18.20      2.36 o 
  -3   5  11      103.07      103.41      5.01 o 
  -2   5  11      183.39      189.04     11.72 o 
  -1   5  11      145.94      153.39     20.87 o 
   0   5  11      234.21      225.23      8.92 o 
   1   5  11       63.35       62.83     10.12 o 
   2   5  11      147.50      144.70      7.67 o 
   3   5  11        0.82        2.87      3.82 o 
   4   5  11       56.19       62.81      5.57 o 
   5   5  11      163.37      153.28     11.46 o 
   6   5  11       31.22       46.55      7.26 o 
   7   5  11       84.68       81.72      7.72 o 
 -12   6  11       55.74       45.86      6.57 o 
 -11   6  11        4.46        5.78      3.74 o 
 -10   6  11      110.88      134.94     22.47 o 
  -9   6  11       26.78       21.16      3.86 o 
  -8   6  11        3.65        1.57      3.87 o 
  -7   6  11      294.64      317.68     10.65 o 
  -6   6  11      570.69      611.18     16.14 o 
  -5   6  11      174.51      180.36     10.75 o 
  -4   6  11      680.05      677.23     17.90 o 
  -3   6  11      818.16      893.61     21.63 o 
  -2   6  11      256.59      261.64      8.84 o 
  -1   6  11      135.52      129.48     10.21 o 
   0   6  11       33.05       42.62      5.35 o 
   1   6  11       38.72       38.49      4.55 o 
   2   6  11       21.96       16.74      7.25 o 
   3   6  11      301.86      343.35     13.57 o 
   4   6  11        9.17       17.51      4.43 o 
   5   6  11       93.32      106.53      7.48 o 
   6   6  11        1.72        4.68      4.75 o 
   7   6  11       51.56       56.51     10.27 o 
 -12   7  11        6.28       -1.31      5.39 o 
 -11   7  11        5.00       -3.43      3.45 o 
 -10   7  11        4.73       -3.61      3.61 o 
  -9   7  11       55.43       61.94      4.89 o 
  -8   7  11        5.18        3.63      3.66 o 
  -7   7  11      147.68      152.41     10.20 o 
  -6   7  11       33.22       32.74      4.41 o 
  -5   7  11      444.60      484.53     13.78 o 
  -4   7  11       61.30       58.65      5.33 o 
  -3   7  11      189.97      199.86      5.96 o 
  -2   7  11       83.66       93.25      5.33 o 
  -1   7  11        8.17        7.36      2.45 o 
   0   7  11        1.12        0.62      2.27 o 
   1   7  11       83.32       88.44      4.63 o 
   2   7  11       38.42       33.84      3.82 o 
   3   7  11       47.25       61.48      8.03 o 
   4   7  11      262.27      262.30     15.67 o 
   5   7  11       16.91       12.17      5.39 o 
   6   7  11       93.54       92.76      7.40 o 
   7   7  11       14.33       34.51      5.57 o 
 -11   8  11        5.00        0.00      5.60 o 
 -10   8  11      113.17      133.33      6.39 o 
  -9   8  11        6.00        3.58      3.72 o 
  -8   8  11       23.11       20.16      3.98 o 
  -7   8  11       34.16       45.92      4.91 o 
  -6   8  11      209.54      217.92      8.93 o 
  -5   8  11      296.83      328.91     11.04 o 
  -4   8  11       11.40       14.02      7.39 o 
  -3   8  11      250.65      299.86     10.62 o 
  -2   8  11       83.30       98.53      5.21 o 
  -1   8  11       20.32       18.96      3.35 o 
   0   8  11       48.41       48.27      4.46 o 
   1   8  11        0.17       -2.64      2.64 o 
   2   8  11      125.34      135.75      7.68 o 
   3   8  11       40.12       29.24      5.55 o 
   4   8  11      174.14      181.60     13.75 o 
   5   8  11       32.40       29.26      6.31 o 
   6   8  11       45.65       43.04      7.70 o 
 -11   9  11       86.68       78.46      5.28 o 
 -10   9  11      116.17      112.88      6.84 o 
  -9   9  11       53.90       53.87      4.81 o 
  -8   9  11       29.91       41.33      4.89 o 
  -7   9  11       16.97       17.16      4.31 o 
  -6   9  11       18.52       11.51      4.11 o 
  -5   9  11       80.84       98.20      6.37 o 
  -4   9  11       14.20       15.33      4.39 o 
  -3   9  11       16.21       22.32      4.66 o 
  -2   9  11       25.99       19.35      6.16 o 
  -1   9  11       37.91       38.69      4.19 o 
   0   9  11      335.74      334.22     10.99 o 
   1   9  11        1.89        1.37      2.66 o 
   2   9  11        0.70       -3.21      3.21 o 
   3   9  11       69.75       78.97      8.99 o 
   4   9  11      152.44      154.09     11.56 o 
   5   9  11       78.65       76.54      9.31 o 
   6   9  11       99.96       81.97     10.59 o 
 -10  10  11       26.48       24.21      4.43 o 
  -9  10  11       64.12       69.50      5.01 o 
  -8  10  11       20.70       15.52      4.52 o 
  -7  10  11       11.47       12.12      4.56 o 
  -6  10  11       65.23       70.24      5.44 o 
  -5  10  11       42.37       34.21      4.61 o 
  -4  10  11       34.89       39.51     11.43 o 
  -3  10  11       13.47        8.06      5.99 o 
  -2  10  11      146.06      164.27      7.92 o 
  -1  10  11       54.60       43.16      7.36 o 
   0  10  11       74.40       81.57      5.49 o 
   1  10  11       33.30       41.81      9.95 o 
   2  10  11      133.97      133.03      8.67 o 
   3  10  11       14.94       17.33      7.06 o 
   4  10  11       67.62       66.77      7.70 o 
   5  10  11       22.15       24.18      5.70 o 
  -9  11  11       33.80       28.11      4.20 o 
  -8  11  11       51.45       58.29      6.84 o 
  -7  11  11       18.63        9.15      4.13 o 
  -6  11  11       17.84       10.49      4.39 o 
  -5  11  11        5.92       -0.98      3.49 o 
  -4  11  11       20.28       23.13      4.56 o 
  -3  11  11       19.66       17.55      5.08 o 
  -2  11  11       16.78       15.64      4.49 o 
  -1  11  11       23.70       18.46      6.29 o 
   0  11  11       33.76       30.83      4.75 o 
   1  11  11       16.93       15.81      4.75 o 
   2  11  11       45.99       55.86      7.70 o 
   3  11  11       27.61       17.33      5.78 o 
   4  11  11      131.26      139.32     11.56 o 
  -9  12  11        6.08        1.59      3.86 o 
  -8  12  11        9.91        9.70      3.86 o 
  -7  12  11        0.13       -3.32      3.32 o 
  -6  12  11        2.14        3.77      3.74 o 
  -5  12  11       54.98       56.13      5.08 o 
  -4  12  11      131.38      126.00      6.92 o 
  -3  12  11       87.79       95.54     11.47 o 
  -2  12  11       42.56       49.26     11.24 o 
  -1  12  11       89.11       84.11     10.27 o 
   0  12  11       80.68       69.98      9.63 o 
   1  12  11      102.36      109.79      8.99 o 
   2  12  11       10.60       12.84      5.78 o 
   3  12  11      182.84      170.14     12.20 o 
  -7  13  11        5.86        4.75      5.54 o 
  -6  13  11      102.41      103.20      6.05 o 
  -5  13  11        4.66        3.60      3.44 o 
  -4  13  11       17.52       20.18      4.20 o 
  -3  13  11       41.43       40.92      4.93 o 
  -2  13  11        5.74        2.57      4.54 o 
  -1  13  11       10.72        1.93      5.78 o 
   1  13  11        1.07       -3.21      3.21 o 
   2  13  11       13.88       21.83      5.78 o 
  -6  14  11      333.78      326.57     10.48 o 
  -5  14  11       71.40       68.92      4.95 o 
  -4  14  11       55.72       65.66      5.26 o 
  -3  14  11       30.81       31.70      4.93 o 
  -2  14  11       36.06       23.11      6.42 o 
 -12   0  12       94.02       95.02     10.91 o 
 -11   0  12       16.44       20.54      8.35 o 
 -10   0  12       52.40       32.10      8.35 o 
  -9   0  12       76.78       69.34     10.27 o 
  -8   0  12      549.09      557.92     27.61 o 
  -7   0  12      143.97      108.50     11.56 o 
  -6   0  12       81.98       64.84      9.63 o 
  -5   0  12        3.15       -1.28      6.42 o 
  -4   0  12        2.87        3.21      7.06 o 
  -3   0  12        3.13       -5.14      6.42 o 
  -2   0  12      348.75      355.04     22.47 o 
  -1   0  12       57.32       51.36     10.91 o 
   0   0  12      520.10      507.20     28.89 o 
   1   0  12        8.90       22.47     11.56 o 
   2   0  12      143.46      141.89     15.41 o 
   3   0  12        2.66        3.05      9.63 o 
   4   0  12        7.49        4.61      5.21 o 
   5   0  12      176.98      198.39     15.41 o 
   6   0  12       34.24       20.54      8.99 o 
   7   0  12       85.43      111.07     12.84 o 
 -12   1  12        3.73       -5.21      5.21 o 
 -11   1  12       16.08       22.79      5.90 o 
 -10   1  12      189.03      169.49     10.66 o 
  -9   1  12       34.56       30.13      6.36 o 
  -8   1  12      401.39      404.09     16.11 o 
  -7   1  12       65.31       64.61      9.31 o 
  -6   1  12       93.47       84.13     11.88 o 
  -5   1  12       97.97       97.19      8.35 o 
  -4   1  12      145.11      155.24     10.90 o 
  -3   1  12        5.91        2.26      5.55 o 
  -2   1  12       21.36       15.09      6.81 o 
  -1   1  12       27.57       21.19      7.26 o 
   0   1  12       36.16       50.43      8.17 o 
   1   1  12       14.56       19.26     12.84 o 
   2   1  12        6.07        0.81      3.47 o 
   3   1  12       43.37       44.83      4.87 o 
   4   1  12       33.98       40.64      5.11 o 
   5   1  12       10.81       20.63      6.48 o 
   6   1  12       89.04      102.10      9.95 o 
   7   1  12       19.14       27.78      7.06 o 
 -12   2  12      100.19       88.74      7.48 o 
 -11   2  12        1.17       -0.64      5.90 o 
 -10   2  12        0.98       -4.63      5.21 o 
  -9   2  12       16.61        8.99      6.36 o 
  -8   2  12       72.70       56.51     10.27 o 
  -7   2  12      101.93       94.68      7.93 o 
  -6   2  12       59.23       53.02      7.03 o 
  -5   2  12       13.86        7.63      5.66 o 
  -4   2  12       75.09       78.26      7.48 o 
  -3   2  12       44.72       40.41     12.20 o 
  -2   2  12       73.92       72.62      7.93 o 
  -1   2  12       13.22        6.63      6.74 o 
   0   2  12        5.85        2.26      5.21 o 
   1   2  12       72.09       63.72      9.05 o 
   2   2  12       55.16       67.14      5.99 o 
   3   2  12       31.12       28.84      4.49 o 
   4   2  12       63.03       66.63      5.37 o 
   5   2  12       35.65       42.72      7.26 o 
   6   2  12       65.93       76.67      7.72 o 
   7   2  12       30.58       27.93      7.38 o 
 -12   3  12        3.58       -5.14      5.90 o 
 -11   3  12       11.22        3.85      5.90 o 
 -10   3  12       22.09       14.22     11.24 o 
  -9   3  12      175.70      193.31      7.54 o 
  -8   3  12      107.23      109.37      7.21 o 
  -7   3  12       76.78       80.65      7.68 o 
  -6   3  12       22.86       19.97      6.31 o 
  -5   3  12      106.39      105.43      8.17 o 
  -4   3  12       49.02       41.07      7.26 o 
  -3   3  12      624.72      693.29     23.55 o 
  -2   3  12        2.99        6.42      6.57 o 
  -1   3  12      261.47      282.24     14.44 o 
   0   3  12       16.98       14.52      7.70 o 
   1   3  12       43.31       34.81      5.28 o 
   2   3  12        3.67        2.72      4.81 o 
   3   3  12       53.50       47.21      4.89 o 
   4   3  12        6.56        6.16      4.42 o 
   5   3  12       39.13       45.09      5.75 o 
   6   3  12      111.21      109.61      8.13 o 
   7   3  12      172.63      176.86     10.66 o 
 -12   4  12       62.28       58.58      8.99 o 
 -11   4  12      115.40      109.47      8.17 o 
 -10   4  12      128.94      123.94      9.08 o 
  -9   4  12      119.18      138.51     11.61 o 
  -8   4  12        8.38        4.09      4.64 o 
  -7   4  12        8.37        8.62      3.47 o 
  -6   4  12       38.53       46.40      9.63 o 
  -5   4  12      258.59      306.06     15.41 o 
  -4   4  12      174.41      191.84     30.50 o 
  -3   4  12       15.94       19.26      7.03 o 
  -2   4  12      119.33      119.11      9.10 o 
  -1   4  12       79.42       79.09      8.32 o 
   0   4  12       98.61       86.21      9.40 o 
   1   4  12        9.55        6.13      5.06 o 
   2   4  12       96.75      115.46     10.01 o 
   3   4  12      106.87      102.57      7.53 o 
   4   4  12       15.08       12.34      5.26 o 
   5   4  12      262.08      264.68     14.26 o 
   6   4  12      131.17      151.30      9.95 o 
 -12   5  12       16.99       10.30      5.39 o 
 -11   5  12       14.16       11.63      6.10 o 
 -10   5  12        2.35        1.96      3.62 o 
  -9   5  12       39.70       37.99      5.02 o 
  -8   5  12       45.26       58.82      7.02 o 
  -7   5  12       26.49       37.21      7.26 o 
  -6   5  12       41.74       40.66      4.44 o 
  -5   5  12       74.25       64.67      7.40 o 
  -4   5  12      431.77      449.11     18.14 o 
  -3   5  12       15.77       18.31     10.91 o 
  -2   5  12      541.31      562.71     20.82 o 
  -1   5  12       58.64       59.89      8.64 o 
   0   5  12      154.34      155.96     10.13 o 
   1   5  12       19.06       16.05      4.85 o 
   2   5  12       14.82       13.24      6.41 o 
   3   5  12       51.56       53.64      8.56 o 
   4   5  12       53.51       67.03      5.67 o 
   5   5  12        4.93       -0.20      6.74 o 
   6   5  12      169.89      172.46      9.86 o 
 -11   6  12        6.49       -0.62      5.39 o 
 -10   6  12       25.48       26.71      3.87 o 
  -9   6  12        8.59        3.48      3.85 o 
  -8   6  12       87.19       89.45      5.95 o 
  -7   6  12      128.93      140.18      7.07 o 
  -6   6  12       36.14       48.41      4.80 o 
  -5   6  12      185.65      204.82      8.93 o 
  -4   6  12        8.55       21.85      6.63 o 
  -3   6  12      330.28      356.31     16.53 o 
  -2   6  12      454.69      524.23     14.51 o 
  -1   6  12       38.56       44.59      4.62 o 
   0   6  12       54.04       50.87      8.51 o 
   1   6  12       15.41        7.60      7.14 o 
   2   6  12       39.81       42.40      6.97 o 
   3   6  12        9.91       12.03      9.95 o 
   4   6  12       27.78       42.96      4.89 o 
   5   6  12       82.47       73.38      7.09 o 
   6   6  12      192.40      203.30     10.60 o 
 -11   7  12      104.57      100.52      7.93 o 
 -10   7  12        9.04        3.36      3.47 o 
  -9   7  12       80.52       90.27      5.67 o 
  -8   7  12       28.14       24.57      4.31 o 
  -7   7  12      144.71      168.10     14.50 o 
  -6   7  12       86.53      110.05      6.51 o 
  -5   7  12        8.46        7.83      4.06 o 
  -4   7  12      101.64       98.17      9.23 o 
  -3   7  12      147.75      143.31     15.73 o 
  -2   7  12       28.62       25.11      7.09 o 
  -1   7  12      294.43      310.96      8.53 o 
   0   7  12      125.61      127.85      5.31 o 
   1   7  12      125.66      147.27      7.14 o 
   2   7  12       15.39       16.22      4.54 o 
   3   7  12       38.97       31.16      5.53 o 
   4   7  12       82.83       89.24     11.56 o 
   5   7  12       17.30        9.63      8.99 o 
 -10   8  12       63.74       62.73      5.10 o 
  -9   8  12       46.67       45.07      4.10 o 
  -8   8  12       72.36       77.20      5.50 o 
  -7   8  12       40.48       55.41     11.55 o 
  -6   8  12       46.31       61.85      7.01 o 
  -5   8  12       63.36       77.33      5.78 o 
  -4   8  12       75.84       69.24      5.45 o 
  -3   8  12       78.14       82.35      8.77 o 
  -2   8  12      129.82      133.41      9.56 o 
  -1   8  12      133.17      141.83     10.15 o 
   0   8  12       44.45       44.42      4.55 o 
   1   8  12        6.58        1.18      3.61 o 
   2   8  12       59.50       59.89      9.95 o 
   3   8  12        5.96       12.20      6.42 o 
   4   8  12      114.89      100.93      7.40 o 
   5   8  12       55.60       35.31     10.91 o 
 -10   9  12       21.08       19.04      3.99 o 
  -9   9  12       74.40       65.09      5.34 o 
  -8   9  12      115.87      115.63      7.58 o 
  -7   9  12      145.63      158.60      7.65 o 
  -6   9  12        8.29        2.53      6.35 o 
  -5   9  12       15.94       13.09      4.56 o 
  -4   9  12      143.96      139.97      7.62 o 
  -3   9  12       62.29       58.92     12.20 o 
  -2   9  12       93.06       95.97      8.48 o 
  -1   9  12       39.38       36.25      7.56 o 
   0   9  12      205.91      240.57      9.22 o 
   1   9  12       11.01        4.91      3.61 o 
   2   9  12        8.20       -2.57      3.85 o 
   3   9  12       40.38       36.60      7.06 o 
   4   9  12      113.50       92.45      8.99 o 
  -9  10  12       29.93       32.32      3.93 o 
  -8  10  12        2.05       -0.78      3.56 o 
  -7  10  12        7.78        7.49      4.11 o 
  -6  10  12       30.39       28.99      4.77 o 
  -5  10  12        7.03        3.44      4.17 o 
  -4  10  12        8.00       -2.38      3.81 o 
  -3  10  12       32.20       32.92      5.34 o 
  -2  10  12       29.46       36.60      7.70 o 
  -1  10  12       10.22        9.26      7.24 o 
   0  10  12       83.70       82.27      8.48 o 
   1  10  12       36.30       33.69      7.70 o 
   2  10  12       56.64       69.34      7.06 o 
   3  10  12       21.27       21.83      7.06 o 
   4  10  12       26.17       17.60      8.03 o 
  -8  11  12        6.21        3.94      3.74 o 
  -7  11  12        7.72        5.84      3.72 o 
  -6  11  12      102.10      109.87      6.46 o 
  -5  11  12       38.74       31.97      4.56 o 
  -4  11  12       39.28       34.66      4.89 o 
  -3  11  12        4.62       -0.52      3.61 o 
  -2  11  12        9.38       11.26      6.76 o 
  -1  11  12       14.48        8.73      6.76 o 
   0  11  12        1.53       -5.78      5.78 o 
   1  11  12       76.15       72.55      6.42 o 
   2  11  12       90.57       86.03      8.35 o 
   3  11  12      135.75      123.27     10.27 o 
  -7  12  12       44.33       39.85      4.68 o 
  -6  12  12        5.21        3.96      4.06 o 
  -5  12  12       20.40       20.68      5.63 o 
  -4  12  12       22.66       22.82      4.70 o 
  -3  12  12        8.99        9.36      6.42 o 
  -2  12  12        1.82        0.23      8.35 o 
  -1  12  12       27.07        5.14      8.35 o 
  -5  13  12       99.23       95.84      5.95 o 
  -4  13  12       71.02       67.05      5.22 o 
  -3  13  12       69.47       61.17      5.03 o 
  -2  13  12       57.13       41.73      7.70 o 
 -12   0  13       62.80       47.51      8.99 o 
 -11   0  13       61.88       67.41     10.27 o 
 -10   0  13       81.21       91.81     11.56 o 
  -9   0  13      118.37      155.37     15.41 o 
  -8   0  13       16.81       23.75      8.99 o 
  -7   0  13      356.65      439.79     25.68 o 
  -6   0  13        9.75       23.11      9.63 o 
  -5   0  13       13.29        7.70      8.99 o 
  -4   0  13        0.06       -7.06      7.70 o 
  -3   0  13        7.37       -3.85      7.06 o 
  -2   0  13       20.17       19.90     10.91 o 
  -1   0  13       15.76        8.35     10.27 o 
   0   0  13       40.19       50.08     12.20 o 
   1   0  13        0.02        1.28      7.70 o 
   2   0  13       36.64       22.43      6.77 o 
   3   0  13       29.75       43.02      7.36 o 
   4   0  13       10.47        0.50      5.21 o 
   5   0  13       13.07       26.97      8.99 o 
 -12   1  13       21.72       11.45      5.66 o 
 -11   1  13       12.83        8.67      5.90 o 
 -10   1  13        0.91       -5.45      5.45 o 
  -9   1  13       19.66       12.29      6.12 o 
  -8   1  13      347.96      350.67     15.66 o 
  -7   1  13       72.34       48.46      7.26 o 
  -6   1  13       29.46       24.08      6.81 o 
  -5   1  13        5.76        0.80      6.74 o 
  -4   1  13       31.20       16.71      7.03 o 
  -3   1  13        1.80       -1.70      5.21 o 
  -2   1  13        9.06        4.64      6.02 o 
  -1   1  13       15.17        6.18      6.63 o 
   0   1  13       99.11      129.29     15.73 o 
   1   1  13      225.19      252.19     14.75 o 
   2   1  13       48.47       47.46      7.12 o 
   3   1  13       53.34       48.90      5.47 o 
   4   1  13       28.33       32.98      5.16 o 
   5   1  13       87.69       91.39      7.72 o 
 -11   2  13       31.71       23.75      6.36 o 
 -10   2  13      105.24       96.01      8.13 o 
  -9   2  13        6.09       -3.15      5.21 o 
  -8   2  13       79.38       86.14     13.48 o 
  -7   2  13       47.06       52.17     12.84 o 
  -6   2  13       12.12        5.28      5.85 o 
  -5   2  13       40.84       38.05      7.48 o 
  -4   2  13       61.55       39.78      7.48 o 
  -3   2  13      230.08      241.02     13.84 o 
  -2   2  13        7.53       -4.55      5.21 o 
  -1   2  13       42.57       32.69      7.93 o 
   0   2  13        3.03        0.13      5.39 o 
   1   2  13      115.85      124.59     12.25 o 
   2   2  13        1.24       -0.46      3.74 o 
   3   2  13       19.97       16.79      6.12 o 
   4   2  13       62.38       54.79      5.32 o 
   5   2  13       10.40        7.03      5.14 o 
 -11   3  13        0.46       -5.39      5.39 o 
 -10   3  13       17.61       13.28     10.91 o 
  -9   3  13       50.77       41.70      7.03 o 
  -8   3  13       62.57       63.84      7.68 o 
  -7   3  13       15.22       20.57     10.59 o 
  -6   3  13        3.62       -2.29      5.21 o 
  -5   3  13       57.66       55.13      7.40 o 
  -4   3  13       16.58       15.41      7.26 o 
  -3   3  13       87.62       64.03     12.20 o 
  -2   3  13       14.01        9.34      6.94 o 
  -1   3  13       79.53       84.37     12.52 o 
   0   3  13       22.54        5.67      6.03 o 
   1   3  13        1.41        2.82      4.54 o 
   2   3  13      109.66       96.88      6.61 o 
   3   3  13       73.14       75.19      6.86 o 
   4   3  13       59.67       53.91      5.85 o 
   5   3  13       20.25       10.89      6.12 o 
 -11   4  13       14.65        2.89      5.46 o 
 -10   4  13       66.38       63.53      7.93 o 
  -9   4  13      131.09      127.38      9.08 o 
  -8   4  13        1.39       -2.44      3.18 o 
  -7   4  13       36.70       36.37      7.48 o 
  -6   4  13      118.00      111.32      9.30 o 
  -5   4  13        2.02        2.21      8.99 o 
  -4   4  13      148.32      137.57     10.41 o 
  -3   4  13       38.58       32.88      7.70 o 
  -2   4  13        5.73       -2.29      5.66 o 
  -1   4  13       98.48      100.03      9.50 o 
   0   4  13       19.55       20.63      5.33 o 
   1   4  13      127.35      141.11     11.23 o 
   2   4  13        8.60        1.12      5.41 o 
   3   4  13       18.47       15.43      5.37 o 
   4   4  13        1.10       -0.49      3.11 o 
   5   4  13       33.66       40.90      7.06 o 
 -11   5  13      145.84      141.57      9.50 o 
 -10   5  13      133.49      115.09      9.63 o 
  -9   5  13      250.24      256.70     13.14 o 
  -8   5  13       14.04        8.62      3.86 o 
  -7   5  13       28.39       23.29      4.44 o 
  -6   5  13      178.58      208.88     12.48 o 
  -5   5  13       78.64       81.23      8.77 o 
  -4   5  13      178.64      181.57     12.23 o 
  -3   5  13       71.24       76.22      9.63 o 
  -2   5  13       73.53       64.93     10.91 o 
  -1   5  13       69.99       71.09      8.77 o 
   0   5  13       73.30       58.18      5.43 o 
   1   5  13       28.52       28.16      5.92 o 
   2   5  13       34.85       35.32      5.40 o 
   3   5  13       92.89       95.68     10.14 o 
   4   5  13       92.77       92.14      7.40 o 
   5   5  13       27.77       34.39      8.67 o 
 -10   6  13       44.17       40.70      6.81 o 
  -9   6  13      261.71      282.65      9.58 o 
  -8   6  13      199.10      214.38      8.86 o 
  -7   6  13        7.02        9.05      5.76 o 
  -6   6  13       67.32       80.68      8.32 o 
  -5   6  13      214.54      221.80     13.48 o 
  -4   6  13      389.38      421.23     17.69 o 
  -3   6  13      190.60      215.72     13.84 o 
  -2   6  13      309.74      355.45     28.57 o 
  -1   6  13       68.31       69.29      5.25 o 
   0   6  13       55.62       53.40      5.43 o 
   1   6  13       53.63       75.74      5.92 o 
   2   6  13       20.96       18.31      5.68 o 
   3   6  13       27.51       37.68      5.34 o 
   4   6  13       24.96       18.32      5.85 o 
 -10   7  13       43.90       44.66      6.81 o 
  -9   7  13       25.54       28.01      4.75 o 
  -8   7  13       34.41       33.71      4.48 o 
  -7   7  13       53.73       61.10      6.99 o 
  -6   7  13       33.19       38.76      4.71 o 
  -5   7  13       29.38       33.99      8.03 o 
  -4   7  13       14.99        7.06      6.81 o 
  -3   7  13       59.59       65.49      8.48 o 
  -2   7  13       14.52       10.08     16.37 o 
  -1   7  13       13.65        6.16      6.11 o 
   0   7  13       62.32       71.92      5.65 o 
   1   7  13      107.89      123.64      7.31 o 
   2   7  13      121.64      141.97      7.88 o 
   4   7  13        2.88        8.99      8.99 o 
  -9   8  13      104.96       96.06      5.83 o 
  -8   8  13       67.60       76.44      6.67 o 
  -7   8  13      149.51      164.47      8.50 o 
  -6   8  13       26.19       26.55      6.45 o 
  -5   8  13       14.07       14.83      4.44 o 
  -4   8  13       31.11       34.88      7.86 o 
  -3   8  13       41.63       51.00     11.24 o 
  -2   8  13        2.64        0.24      9.95 o 
  -1   8  13       33.68       39.14      7.93 o 
   0   8  13        1.47       -2.94      5.39 o 
   1   8  13        0.74       -2.64      3.07 o 
   2   8  13       14.82       21.19      6.42 o 
   3   8  13       46.77       42.37      7.06 o 
  -9   9  13        0.32       -0.78      3.14 o 
  -8   9  13        5.29        5.65      3.99 o 
  -7   9  13       37.68       40.19      4.46 o 
  -6   9  13        8.59        5.55      5.96 o 
  -5   9  13       21.21       18.77      4.44 o 
  -4   9  13       52.24       41.67      7.68 o 
  -3   9  13        1.55       -5.39      5.39 o 
  -2   9  13       14.28       11.04     10.59 o 
  -1   9  13       10.78       16.73      7.09 o 
   0   9  13      174.86      200.23     12.33 o 
   1   9  13       73.98       70.98      5.65 o 
   2   9  13        3.30        3.21      5.14 o 
  -8  10  13       60.39       54.59      4.71 o 
  -7  10  13       39.58       35.78      4.51 o 
  -6  10  13       38.69       50.52      4.95 o 
  -5  10  13       16.54       12.51      5.22 o 
  -4  10  13        4.88       -5.09      5.09 o 
  -3  10  13       33.81       23.07      6.48 o 
  -2  10  13       15.87        7.20      9.63 o 
  -1  10  13      110.57      109.49      9.23 o 
   0  10  13       24.48       14.12      9.63 o 
   2  10  13        7.43        3.21      5.14 o 
  -6  11  13        4.35       -1.21      2.99 o 
  -5  11  13       42.14       43.09      4.70 o 
  -4  11  13       20.35       17.73      4.33 o 
  -3  11  13        1.47       -3.58      4.62 o 
  -2  11  13       18.58       22.04      6.76 o 
  -1  11  13       27.78        6.30      9.31 o 
  -4  12  13       26.45       22.76      4.45 o 
  -3  12  13       26.86       25.66     12.52 o 
  -2  12  13        4.10        1.00      8.67 o 
 -10   0  14       28.95       23.75      8.99 o 
  -9   0  14       31.52       19.90      8.99 o 
  -8   0  14       82.20       80.25     11.56 o 
  -7   0  14      201.15      173.35     17.98 o 
  -6   0  14       23.19       24.40     10.27 o 
  -5   0  14        0.17       -5.14      7.70 o 
  -4   0  14        6.27       -3.85      7.70 o 
  -3   0  14      163.20      206.73     19.26 o 
  -2   0  14       11.45        1.93      8.35 o 
  -1   0  14        0.85        0.00      8.99 o 
   0   0  14       17.31        7.06     11.56 o 
   1   0  14       59.24       56.50     13.48 o 
   2   0  14        0.04       -0.18      6.74 o 
   3   0  14      146.45      160.07     10.60 o 
   4   0  14        0.15        3.65      8.99 o 
 -10   1  14       41.92       31.78      6.57 o 
  -9   1  14       81.00       78.98      8.39 o 
  -8   1  14       96.43       96.77      8.67 o 
  -7   1  14        9.82       13.80      6.81 o 
  -6   1  14      148.22      152.03     10.91 o 
  -5   1  14       87.18       95.84      9.30 o 
  -4   1  14       72.05       87.44      9.30 o 
  -3   1  14       59.75       67.53      9.63 o 
  -2   1  14       14.54        9.57      8.35 o 
  -1   1  14       49.06       33.10      9.30 o 
   0   1  14       28.00       25.85      8.84 o 
   1   1  14       41.18       37.76      8.63 o 
   2   1  14       11.72       19.22      4.57 o 
   3   1  14        2.41        7.13      4.53 o 
   4   1  14        0.57        6.13      4.05 o 
 -10   2  14        5.77       -0.96      5.90 o 
  -9   2  14       12.16       10.20      9.31 o 
  -8   2  14       47.83       36.60      7.26 o 
  -7   2  14       13.76       14.83      8.03 o 
  -6   2  14       46.64       35.84      7.22 o 
  -5   2  14        2.95       -1.64      6.29 o 
  -4   2  14        0.14       -3.70      5.85 o 
  -3   2  14       41.53       28.77      7.86 o 
  -2   2  14       76.01       74.62      9.05 o 
  -1   2  14       52.30       54.22      9.30 o 
   0   2  14       26.21       18.94      8.63 o 
   1   2  14       39.59       48.52      6.44 o 
   2   2  14       22.99       22.42      5.43 o 
   3   2  14      176.23      190.16     10.75 o 
   4   2  14        7.51        0.23      3.57 o 
 -10   3  14       31.31       20.35      6.12 o 
  -9   3  14        9.77        2.67      5.66 o 
  -8   3  14       40.67       36.75     13.16 o 
  -7   3  14       33.59       28.12      7.22 o 
  -6   3  14       93.72       77.28      8.39 o 
  -5   3  14       55.43       53.54      8.59 o 
  -4   3  14       30.06       38.52     15.73 o 
  -3   3  14       32.49       38.73      8.39 o 
  -2   3  14        9.67        3.47      6.41 o 
  -1   3  14       39.25       35.95      9.08 o 
   0   3  14       12.93        3.77      6.51 o 
   1   3  14       33.69       38.56      9.69 o 
   2   3  14       15.87       18.28      5.50 o 
   3   3  14       96.99       93.40      6.25 o 
   4   3  14        8.39        8.07      5.21 o 
 -10   4  14      161.64      126.44      9.63 o 
  -9   4  14       93.90       94.30      7.93 o 
  -8   4  14       57.07       51.09      7.48 o 
  -7   4  14        2.92       -4.49      5.45 o 
  -6   4  14       29.43       31.45      7.56 o 
  -5   4  14       23.52       11.07      7.09 o 
  -4   4  14      114.87      116.90     10.03 o 
  -3   4  14       17.60       18.92      8.35 o 
  -2   4  14       60.63       51.35      8.94 o 
  -1   4  14       14.16       13.55      8.99 o 
   0   4  14       26.74       21.33      5.46 o 
   1   4  14       34.37       39.24      6.07 o 
   2   4  14       14.80       21.48      5.38 o 
   3   4  14       37.71       48.70      5.19 o 
  -9   5  14       49.68       50.44      7.06 o 
  -8   5  14        5.40       -2.09      5.39 o 
  -7   5  14       38.82       36.22      6.76 o 
  -6   5  14        8.70        1.21      6.42 o 
  -5   5  14       17.43       16.97      7.22 o 
  -4   5  14       10.22        9.36      7.48 o 
  -3   5  14       48.70       30.85      8.59 o 
  -2   5  14        4.02        1.93      9.63 o 
  -1   5  14       34.05       28.26      5.46 o 
   0   5  14       56.25       76.13      6.32 o 
   1   5  14       20.05       15.50      5.47 o 
   2   5  14       37.45       51.48      9.35 o 
   3   5  14       78.09       84.36      6.12 o 
  -9   6  14       65.07       57.23      8.67 o 
  -8   6  14      101.98      107.24      8.59 o 
  -7   6  14       29.02       29.24      7.22 o 
  -6   6  14       39.40       51.40      8.35 o 
  -5   6  14        2.02        4.26      6.31 o 
  -4   6  14       43.76       28.95      7.40 o 
  -3   6  14       39.75       46.21      7.86 o 
  -2   6  14      132.12      145.84     10.78 o 
  -1   6  14      145.50      140.05     10.78 o 
   0   6  14      209.11      225.71     13.99 o 
   1   6  14       80.76       69.94      9.23 o 
   2   6  14       19.24       37.01      8.32 o 
  -8   7  14      122.19      127.14      6.61 o 
  -7   7  14      161.11      165.53     11.06 o 
  -6   7  14       49.45       44.97      7.40 o 
  -5   7  14        5.18       -5.09      5.09 o 
  -4   7  14       21.32       23.38     11.56 o 
  -3   7  14       48.61       47.37      8.02 o 
  -2   7  14       24.44       28.29      7.56 o 
  -1   7  14       54.85       52.74      8.35 o 
   0   7  14       75.52       78.92      9.69 o 
   1   7  14       46.05       38.56      4.66 o 
   2   7  14        7.41       12.40      5.44 o 
  -8   8  14       48.14       53.40      4.71 o 
  -7   8  14       27.41       19.39      4.87 o 
  -6   8  14       86.15       89.88      8.02 o 
  -5   8  14       93.21       93.19      8.59 o 
  -4   8  14       12.54       10.71      6.94 o 
  -3   8  14       16.05       10.27      6.63 o 
  -2   8  14       31.31       17.68      7.40 o 
  -1   8  14        5.64       -5.27      5.39 o 
   0   8  14       34.98       27.63     11.56 o 
   1   8  14        4.47        2.38      5.93 o 
  -7   9  14       39.85       50.72      8.35 o 
  -6   9  14        2.43       -3.53      5.39 o 
  -5   9  14       31.79       21.34      7.38 o 
  -4   9  14       16.99       10.96      6.76 o 
  -3   9  14       29.31       40.88     10.91 o 
  -2   9  14        0.57       -4.12      5.39 o 
  -1   9  14       55.33       59.11     13.48 o 
   0   9  14       14.08        5.78      8.99 o 
  -5  10  14        8.11        0.10      5.44 o 
  -4  10  14        7.63        8.09     14.12 o 
  -3  10  14       17.85        5.38     10.59 o 
  -2  10  14       10.56       -1.93      6.42 o 
  -8   0  15       24.79       10.91      8.99 o 
  -7   0  15       85.00       55.86     12.20 o 
  -6   0  15      220.02      227.92     18.62 o 
  -5   0  15       69.35       37.88     10.27 o 
  -4   0  15       13.60        5.78     10.27 o 
  -3   0  15       85.98       76.40     12.84 o 
  -2   0  15        0.10       -7.70      7.70 o 
  -1   0  15       21.01        7.70     12.84 o 
   0   0  15       69.91       84.75     14.12 o 
   1   0  15       23.12       23.75     12.20 o 
   2   0  15       51.59       72.71     15.73 o 
  -9   1  15       31.20       18.62      6.36 o 
  -8   1  15       26.25       27.51      7.03 o 
  -7   1  15       66.88       59.40      8.17 o 
  -6   1  15       43.25       37.63      7.72 o 
  -5   1  15        8.44        7.38      6.81 o 
  -4   1  15       13.82       11.48      7.68 o 
  -3   1  15       14.52       14.77      8.17 o 
  -2   1  15       21.37       15.09      8.17 o 
  -1   1  15       42.09       33.76      9.30 o 
   0   1  15        9.81        9.21      7.38 o 
   1   1  15       51.20       45.50      6.38 o 
   2   1  15      120.97      111.47      9.27 o 
  -8   2  15        3.87       -4.99      4.99 o 
  -7   2  15       20.46       10.27      6.36 o 
  -6   2  15        9.26       -2.65      5.66 o 
  -5   2  15       13.54       14.93      7.03 o 
  -4   2  15       35.78       30.92     11.56 o 
  -3   2  15      167.28      165.51     11.32 o 
  -2   2  15      186.22      237.86     16.37 o 
  -1   2  15       10.69        4.46      9.31 o 
   0   2  15       30.27       42.99      8.84 o 
   1   2  15        7.34       12.10      5.40 o 
   2   2  15        5.92        6.32      4.39 o 
  -8   3  15        5.65        4.39      5.66 o 
  -7   3  15       14.12        7.65      5.85 o 
  -6   3  15       35.04       28.15      6.94 o 
  -5   3  15       45.19       31.87      7.68 o 
  -4   3  15       56.48       48.98      8.17 o 
  -3   3  15       12.95       12.02      8.13 o 
  -2   3  15      187.83      222.21     14.90 o 
  -1   3  15        8.58        3.52      6.12 o 
   0   3  15       18.64       16.65      5.40 o 
   1   3  15        5.98       -0.88      4.33 o 
  -8   4  15        5.07       -5.21      5.21 o 
  -7   4  15        4.27       -5.21      5.21 o 
  -6   4  15       21.79       20.87      7.26 o 
  -5   4  15       11.67        3.67     10.27 o 
  -4   4  15        5.85        0.19      6.12 o 
  -3   4  15       67.72       59.25      9.31 o 
  -2   4  15       89.81       80.33      9.75 o 
  -1   4  15       59.27       78.29     16.69 o 
   0   4  15       50.10       65.62      5.98 o 
   1   4  15        2.18        3.75      4.34 o 
  -8   5  15       58.57       29.53      8.35 o 
  -7   5  15      118.63      108.52      8.59 o 
  -6   5  15       18.92       19.92      7.48 o 
  -5   5  15      170.42      181.81     12.43 o 
  -4   5  15       65.57       75.32      9.05 o 
  -3   5  15        1.71        1.71      6.63 o 
  -2   5  15        3.97       -0.98      5.66 o 
  -1   5  15        6.52       -2.93      5.66 o 
   0   5  15       30.17       32.74      8.63 o 
  -7   6  15       55.02       40.87     12.84 o 
  -6   6  15      100.05       92.54      8.39 o 
  -5   6  15       89.40       91.13      8.77 o 
  -4   6  15      129.77      133.56     10.15 o 
  -3   6  15       65.69       61.92      8.59 o 
  -2   6  15       98.44       99.98      9.69 o 
  -1   6  15      216.85      210.20     13.60 o 
   0   6  15       51.91       39.01      8.13 o 
  -6   7  15       39.68       33.39      9.63 o 
  -5   7  15      132.15      131.64      9.50 o 
  -4   7  15      119.31      109.47      9.30 o 
  -3   7  15       27.13       10.44      6.94 o 
  -2   7  15       31.05       26.36      7.38 o 
  -1   7  15        7.94       -3.85      7.70 o 
  -6   0  16       76.04       46.87     10.91 o 
  -5   0  16       15.27       16.69     10.27 o 
  -4   0  16        6.19        3.85      8.35 o 
  -3   0  16       14.35        0.00      8.35 o 
  -2   0  16       34.89       41.09     13.48 o 
  -1   0  16        2.43       -3.21      8.35 o 
  -6   1  16        2.83       -0.64      7.70 o 
  -5   1  16        9.24       -4.49      5.45 o 
  -4   1  16      179.58      185.43     13.17 o 
  -3   1  16       55.42       43.95      8.39 o 
  -2   1  16       99.46       99.76      9.96 o 
  -6   2  16        3.48       -7.06      7.06 o 
  -5   2  16       31.48       24.87      7.03 o 
  -4   2  16       11.58       10.91      7.40 o 
  -3   2  16       31.89       13.56      7.93 o 
  -2   2  16       46.70       40.50      9.08 o 
  -5   3  16       20.06       -1.93      7.70 o 
  -4   3  16       29.78       21.83      7.26 o 
  -3   3  16        0.30       -5.66      5.66 o 
                                                 
